# Supplementary material for: The influence of rivers on seabird foraging ecology
Source: Biol Rev Camb Philos Soc. 2026 Feb 10;101(4):1704–34. doi: 10.1002/brv.70143 (PMC13326792; doi:10.1002/brv.70143)
Supplement: Supplementary file 1 — Table S1. Results of the systematic review and rationale for the selected studies (N = 166). Table S2. Information extracted from the selected papers, including environmental variables related to seabird biological responses (N = 51). Table S3. Evidence of river effects on seabirds across 51 papers included in the review, with research findings summarised to support evidence type classification (70 river effect entries). Table S4. Single‐species study records (62 species; 115 total observations), one entry per species per paper, with associated study characteristics. Table S5. Relationship direction between river outflow (or plume strength) and seabird demographics across rivers of different magnitudes (based on mean monthly river outflow, m3 s−1) (N = 10 studies). [file BRV-101-1704-s001.xlsx]

## Sheet: Table S1
Table S1. Results of the systematic review and rationale for the selected studies (N = 166). Studies highlighted in green meet at least one of the criteria for inclusion in the review.
Authors	Publication year	Document title	Document type	Doc source	Volume	Issue	Special issue	Start page	End page	DOI/citeable URL	Inclusion criterion 1 - statement of intent	Inclusion criterion 2 - river-specific measurements or plume labelling of oceanographic data	Inclusion criterion 3 - comparative studies (incl. control)	Rationale
Aarif, K. M.	2008	Intervention of the house crow on migratory shorebirds in Kadalundy estuary	Article	Biosystematica	2	2		81	83	ISSN: 0973-7871(online)	Not met	Not met	Not met	This paper described the attack of shorebirds and seabirds by house crows before, during, and after the monsoon season in an estuary. No river-specific metrics were utilised, no statement was made regarding the intent to study the effect of the river on seabird predation and no "marine" control site was sampled to serve as a comparison and ascertain rivers as playing a part in contributing to the…
Abraham, E., Agnew, D., Agnew, P., Aikman, H., Allen, N., Angus, I., ... & Ismar, S. M.	2014	New Zealand seabirds: Important Bird Areas and Conservation	Book	The Royal Forest & Bird Protection Society of New Zealand	59	4		602	612	https://oceanrep.geomar.de/id/eprint/24735/	Not met	Not met	Not met	This report focused on identifying seabird high-use areas to support the designation of marine Important Bird Areas (IBAs) and potential Marine Protected Areas within New Zealand’s Exclusive Economic Zone (EEZ). While it contributed valuable distribution data for marine conservation planning, it did not include river-specific metrics, compare river-influenced vs. non-river habitats, or state any …
Adams, Josh; MacLeod, Catriona; Suryan, Robert M.; Hyrenbach, K. David; Harvey, James T.	2012	Summer-time use of west coast US National Marine Sanctuaries by migrating sooty shearwaters (Puffinus griseus)	Article	Biological Conservation	156		SI	105	116	10.1016/j.biocon.2011.12.032	Not met	Not met	Not met	This paper compared seabird utilization distributions between sanctuary waters and non-sanctuary waters within a Large Marine Ecosystem (LME). Although river plumes were identified as hotspots, no statement was made regarding their intention to study the influence of rivers on the distribution of seabirds as an objective of the study and no river-specific metrics were utilised.
Adrean, Lindsay J.; Roby, Daniel D.; Lyons, Donald E.; Collis, Ken; Evans, Allen F.	2012	Potential effects of management on Caspian tern Hydroprogne caspia predation on juvenile salmonids at a colony in San Francisco Bay, California	Article	Transactions of the American Fisheries Society	141	6		1682	1696	10.1080/00028487.2012.713886	Not met	Not met	Not met	This paper studied the effect of colony size and reproductive success on the consumption of salmonid species by seabirds nesting in an estuarine bay. The objectives did not include "river effects" on seabirds, the study design did not allow a comparison between different colonies within the estuary by including an outside - control and also no river-specific metrics were utilised.
Afán, I., Arcos, J. M., Ramírez, F., García, D., Rodríguez, B., Delord, K., ... & Louzao, M.	2021	Where to head: environmental conditions shape foraging destinations in a critically endangered seabird	Article	Marine Biology	168	3			23	https://doi.org/10.1007/s00227-021-03830-1	Not met	Not met	Not met	This paper studied seabird distribution in relation to environmental conditions acting as drivers of individual foraging decision-making (marine productivity via chlorophyll-a, Chl-a, and the cost of flight - wind speed and direction to calculate fight costs through the seascape). No statement was included about the intent to study the effects of rivers on seabird distribution. There were no cont…
Agnew, P., Houston, D., Lalas, C., & Wright, J.	2014	Variation in reproductive performance of little penguins (Eudyptula minor) attributable to double brooding	Article	Journal of Ornithology	155			101	109	https://doi.org/10.1007/s10336-013-0992-x	Not met	Not met	Not met	This paper studied seabird distribution, diving behaviour, timing of breeding and/or annual survival in relation to coastal marine environment variations (represented by storms - wave height value-, sea surface temperature, SST, and chlorophyl-a, Chl-a, fluctuations). River outflow variations were not measured. No control "river-free" site was assessed.
Anderson, CD; Roby, DD; Collis, K	2004	Foraging patterns of male and female double-crested cormorants nesting in the Columbia river estuary	Article	Canadian Journal of Zoology	82	4		541	554	https://doi.org/10.1139/z04-019	Not met	Not met	Not met	This paper compared distributions between female and male birds from the same estuarine colony during different times of day and tide series. Although distribution patterns regarding different salinity zones were found between the sexes, a comparison between different colonies within the estuary (including an outside - control) was not made and no river-specific metrics were utilised.
Anderson, M. D., Kolberg, H., Anderson, P. C., Dini, J., & Abrahams, A.	2003	Waterbird populations at the Orange river mouth from 1980-2001: a re-assessment of its Ramsar status	Article	Ostrich-Journal of African Ornithology	74	3-4		159	172	https://doi.org/10.2989/00306520309485389	Not met	Not met	Not met	This study described long-term trends in waterbird populations at the Orange river mouth (ORM), highlighting a significant decline in bird numbers since the site’s Ramsar designation. Although the riverine setting was central to the study, the paper did not include a stated intent to examine the effects of river outflow or other river-specific variables on seabird responses. Rather, it reported p…
Anderson, Scott K.; Roby, Daniel D.; Lyons, Donald E.; Collis, Ken	2007	Relationship of Caspian tern foraging ecology to nesting success in the Columbia river estuary, Oregon, USA	Article	Estuarine Coastal and Shelf Science	73	3-4		447	456	10.1016/j.ecss.2007.02.006	Met, Abstract: "We used radio-telemetry [...] to relate changes in off-colony distribution to patterns of [...] diet composition and productivity of adult terns [...] during two years of different river and prey conditions."	Not met	Not met	This paper compared diet composition, foraging distribution, and productivity in an estuarine colony during years of different river and prey conditions. This objective was described in the abstract.
Arroyo, Gonzalo M.; de la Cruz, Andres; Delgado, Dario	2020	How adequately are the critically endangered Balearic shearwaters protected by the Special Protection Areas (SPAs) for seabirds? A case study in the Gulf of Cadiz	Article	Global Ecology And Conservation	21					10.1016/j.gecco.2019.e00861	Not met	Not met	Not met	This paper compared utilization distributions between Special Protection Areas (SPA) and current core foraging areas (non-SPA) within a large ecosystem. Although river plumes were identified as hotspots, no statement was made regarding their intention to study the influence of rivers on the distribution of seabirds as an objective of the study and no river-specific metrics were utilised.
Barrett, J.	2008	The influence of oceanographic and terrestrial attributes on marbled murrelet (Brachyramphus marmoratus) marine habitat selection during the breeding season	Dissertation/Thesis	Simon Fraser University, CAN						https://www.collectionscanada.gc.ca/obj/thesescanada/vol2/002/MR58592.PDF?is_thesis=1&oclc_number=754315324	Not met	Met, distance to steam mouths and relative freshwater inflow	Not met	This paper examined how oceanographic and terrestrial features influenced seabird habitat selection, and how selection varied temporally, geographically and with respect to reproductive status. River-specific variables such as distance to steam mouths and relative freshwater inflow were utilised to characterise habitat preferences, with less freshwater inflow being correlated with seabird abundan…
Bauer, Arthur de Barros; Linhares, Bruno de Andrade; Nunes, Guilherme Tavares; Costa, Patricia Gomes; Zebral, Yuri Dornelles; Bianchini, Adalto; Bugoni, Leandro	2024	Temporal changes in metal and arsenic concentrations in blood and feathers of tropical seabirds after one of the largest environmental disasters associated with mining	Article	Environmental Research	248					10.1016/j.envres.2024.118240	Not met	Not met	Not met	This paper compared contamination dynamics in the tissues of adult seabirds over four years after dam collapse during rainy and dry seasons. Although river discharge was identified as one of the major factors in remobilising contaminated sediments and transferring them into the food web, no statement was made regarding their intention to study the influence of river plume/discharge on seabird con…
Bearhop, S., Thompson, D. R., Waldron, S., Russell, I. C., Alexander, G., & Furness, R. W.	1999	Stable isotopes indicate the extent of freshwater feeding by cormorants Phalacrocorax carbo shot at inland fisheries in England	Article	Journal of Applied Ecology					75	https://www.jstor.org/stable/2655696	Met, Abstract&Introduction: "to assess the extent of freshwater feeding [...] feathers [...] from wild seabirds shot at freshwater fisheries were compared with [...] the feathers of piscivorous birds with marine diets (wild shags) [...] and freshwater diets (juvenile goosanders)."	Not met	Met, seabird diet was compared between a freshwater and marine site and between wild and captive birds fed a marine diet.	This paper conducted a post-mortem assessment of seabird diet (stomach content and stable isotopes) to study the extent of freshwater feeding in estuaries and inland river sites, using source-based ecological controls, including sampling from a spatially defined marine site and sampling captive birds fed a marine diet.
Belisle, M; Giroux, Jf	1995	Predation and kleptoparasitism by migrating parasitic jaegers	Article	Condor	97	3		771	781	10.2307/1369185	Not met	Not met	Not met	This paper analysed the variation in the occurrence of predation and kleptoparasitic events of seabirds by jaeggers in the exclusively freshwater site at the mouth of a river tributary into another river near the gulf during two different years, tide states and times of day. No river-specific metrics were utilised, and no objectives were cited regarding river effects on seabirds.
Bighetti, G. P.; Padilha, J. A.; Cunha, L. S. T.; Kasper, D.; Malm, O.; Mancini, P. L.	2021	Bioaccumulation of mercury is equal between sexes but different by age in seabird (Sula leucogaster) population from southeast coast of Brazil	Article	Environmental Pollution	285					10.1016/j.envpol.2021.117222	Not met	Not met	Not met	This paper compared the bioaccumulation levels of mercury between sexes and age groups among seabirds from islands within eight kilometers of a polluted river. No statement was made regarding their intention to study the influence of rivers on the contamination of seabirds as an objective of the study, no control site was used and no river-specific metrics were utilised.
Binkowski, Lukasz J.; Fort, Jerome; Brault-Favrou, Maud; Gallien, Fabrice; Le Guillou, Gilles; Chastel, Olivier; Bustamante, Paco	2021	Foraging ecology drives mercury contamination in chick gulls from the English Channel	Article	Chemosphere	267					10.1016/j.chemosphere.2020.128622	Not met	Not met	Met, chicks were sampled within estuarine sites and in a gulf island site away from the river	This paper compared mercury contamination in seabird chicks between two spatially and ecologically defined colonies: an estuarine site influenced by a river-specific contaminant source and a Gulf island site identified by the authors as a control with reduced exposure due to its distance from riverine and anthropogenic inputs.
Blanco, G. S., Pisoni, J. P., & Quintana, F.	2015	Characterization of the seascape used by juvenile and wintering adult southern giant petrels from Patagonia Argentina	Article	Estuarine, Coastal And Shelf Science	153			135	144	https://doi.org/10.1016/j.ecss.2014.12.007	Not met	Not met	Not met	This paper studied seabird distribution in relation to general oceanographic variables and squid distribution. River influence was not measured, only assumed by geographical location and productivity regimes based on chorophyll-a concentrations, Chl-a. No statement was made regarding the intent to study the effect of the river on seabirds. No control "river-free" site was assessed.
Bliss, Laura M.; Zamon, Jeannette E.; Davoren, Gail K.; Hanson, M. Bradley; Noren, Dawn P.; Emmons, Candice; Holt, Marla M.	2024	Habitat associations of marine predators in the northern California Current during the low productivity downwelling season	Article	Frontiers In Marine Science	11					10.3389/fmars.2024.1355439	Not met	Not met	Not met	This paper examined habitat associations and niche partitioning of marine predators during the low-productivity winter downwelling season in a Large Marine Ecosystem (LME). Although river influenced-areas were cited across the document as foraging hotspots during winter (and summer), no statement was made regarding their intention to study the influence of the river plume in particular on seabird…
Braby, J., Underhill, L. G., & Simmons, R. E.	2011	Prey capture success and chick diet of Damara terns Sterna balaenarum in Namibia	Article	African Journal of Marine Science	33	2		247	254	https://doi.org/10.2989/1814232X.2011.600296	Not met	Not met	Not met	This paper studied chick diet in different breeding colonies along the coast, but chicks at the Swakop river estuary were not sampled. River-specific variables were not measured. Lack/presence of river influence was assumed based on diet. Authors discuss prey capture success in relation to three explanatory variables: tidal phase, wind speed and water clarity/turbidity, but results were unrelated…
Bracey, Annie M.; Etterson, Matthew A.; Strand, Frederick C.; Matteson, Sumner W.; Niemi, Gerald J.; Cuthbert, Francesca J.; Hoffman, Joel C.	2021	Foraging ecology differentiates life stages and mercury exposure in common terns (Sterna hirundo)	Article	Integrated Environmental Assessment And Management	17	2		398	410	https://doi.org/10.1002/ieam.4341	N/A	N/A	N/A	This paper compared the contamination levels in seabird tissues from purely freshwater colonies: inland lakes and rivers. There were no control/marine sites and no river-specific metrics were utilised.
Brenninkmeijer, A., Stienen, E. W., Klaassen, M., & Kersten, M.	2002	Feeding ecology of wintering terns in Guinea‐Bissau	Article	Ibis	144	4		602	613	https://doi.org/10.1046/j.1474-919X.2002.00100.x	Not met	Not met	Not met	This paper studied the relationships between seabird foraging behaviour and abiotic factors, such as time, tide and water clarity in different localities. River influence was assumed based on geographic location and turbid waters, but no river-specific metrics were utilised. No statement was made regarding the intention to study the effects of rivers on seabirds. No control "river-free" site was …
Burton, N. H. K., Paipai, E., Armitage, M. J. S., Maskell, J. M., Jones, E. T., Struve, J., ... & Rehfisch, M. M.	2002	Effects of reductions in organic and nutrient loading on bird populations in estuaries and coastal waters of England and Wales Phase 1 Report March 2002	Report	BTO Research Report.						https://www.bto.org/sites/default/files/shared_documents/publications/research-reports/2002/rr267.pdf	Not met	Not met	Not met	This paper focused on nutrient loading and estuarine water quality rather than river flows as a driver of seabird responses. While it mentions freshwater inputs, it does not quantify river-specific metrics like discharge or plume extent. Instead, it examines nutrient enrichment, algal growth, and invertebrate abundance, making it unsuitable for inclusion under criteria focused on river effects on…
Cafaro, V., Angeletti, D., Bellisario, B., Macali, A., Carere, C., & Alessi, J.	2016	Habitat overlap between bottlenose dolphins and seabirds: a pilot study to identify high-presence coastal areas in the Tyrrhenian Sea	Article	Journal Of The Marine Biological Association Of The United Kingdom	96	4		891	901	10.1017/S0025315415001447	Not met	Not met	Not met	This paper studied seabird and dolphin distribution in relation to static environmental features such as bathymetry (maximum depth, slope, seabed type) and distance from the shore. Although the mouths of rivers are highlighted are high-presence areas, no river-specific metrics were utilised and no statement was made regarding the intention to study the influence of rivers on seabirds.
Cama, Albert; Abellana, Rosa; Christel, Isadora; Ferrer, Xavier; Vieites, David R.	2012	Moving to the sea: a challenge for an inshore species, the slender-billed gull	Article	Marine Ecology Progress Series	463			285	295	10.3354/meps09861	Not met	Met, distance to the river mouth	Not met	This paper compared different modeling approaches to determine seabird habitat preferences. Distance to the river mouth was used as a variable in some models and it was detected that water temperature was indicative of river runoff, explaining the gulls’ extensive foraging at sea in summer due to an anchovy population explosion, and allowing the establishment of a colony in a habitat with scarce …
Campbell, Michael O'Neal	2008	The impact of vegetation, river, and urban features on waterbird ecology in Glasgow, Scotland	Article	Journal of Coastal Research	24	4C		239	245	10.2112/07-0835.1	N/A	N/A	N/A	This paper compared the impact of vegetation, river, and urban features on the presence of waterbirds between two different inland river sites. This information was derived from purely freshwater colonies, nevertheless, it suggests that the impact of riverine variables in seabird distribution is stronger in summer than in winter, and that river depth was more important than width or flow.
Chambers, L. E., Devney, C. A., Congdon, B. C., Dunlop, N., Woehler, E. J., & Dann, P.	2011	Observed and predicted effects of climate on Australian seabirds	Article	Emu-Austral Ornithology	111	3		235	251	https://doi.org/10.1071/MU10033	Not met	Not met	Not met	This paper reviewed climate change effects on Australian seabirds. Although the text contained a personal observation (Dunlop unpublished) about the effects of interannual variations in estuarine flows potentially affecting the breeding performance of seabirds through foraging (via prey-anchovy abundance), no river-specific metrics were utilised and no statement was made regarding the intention t…
Champoux, Louise; Boily, Monique	2017	Temporal trends of mercury and organohalogen contaminants in great blue heron eggs from the St. Lawrence River, Quebec, Canada, 1991-2011, and relationships with tracers of feeding ecology	Article	Science of the Total Environment	609			1270	1285	10.1016/j.scitotenv.2017.07.223	N/A	N/A	N/A	This paper analysed the temporal variation of contaminants in the eggs of wading birds from four regions: fluvial, upper estuary, lower estuary, and gulf (marine). This is not a seabird paper, nevertheless, it proposes that contaminant burdens in the fluvial sections are higher than in estuarine and marine areas, due to changes in trophic level and foraging areas in these colonies over time playi…
Chilvers, B. L.	2019	Variability of little blue penguin (Eudyptula minor) diving behaviour across New Zealand	Article	New Zealand Journal of Ecology	43	2		1	8	https://www.jstor.org/stable/26626234	Not met	Not met	Not met	This paper investigated the diving behaviours and feather stable isotope values (as indicators of diet) of seabirds in a Large Marine Ecosystem (LME). Although the lack of major rivers was mentioned to explain stable isotope diet results, no river-specific metrics were used and no statement was made regarding the intention to study the effects of rivers on seabirds.
Christie, K. S.; Reimchen, T. E.	2005	Post-reproductive Pacific salmon, Oncorhynchus spp., as a major nutrient source for large aggregations of gulls, Larus spp.	Article	Canadian Field-Naturalist	119	2		202	207	10.22621/cfn.v119i2.107	Not met	Not met	Not met	This paper analysed the abundance of seabirds and their consumption of salmonids in two watersheds during the spawning period for two consecutive years. Although "salmon streams" were proposed as foraging hotspots at a time of high energy expenditure (feather moult, migration) and the rate of salmon egg loss was suggested to have coincided with potential increases in stream velocity, no statement…
Clark-Wolf, T. J., Dee Boersma, P., Rebstock, G. A., & Abrahms, B.	2023	Climate presses and pulses mediate the decline of a migratory predator	Article	Proceedings of the National Academy of Sciences	120	3		e2209821120		https://doi.org/10.1073/pnas.2209821120	Not met	Met, plume index	Not met	This paper studied Magellanic penguin demographic parameters (fecundity, juvenile and adult survival) in relation to climatic (rain, air temperature) and oceanographic variables (sea surface temperature, SST, anomalies and plume index).
Clatterbuck, C. A., Lewison, R. L., Orben, R. A., Ackerman, J. T., Torres, L. G., Suryan, R. M., ... & Shaffer, S. A.	2021	Foraging in marine habitats increases mercury concentrations in a generalist seabird	Article	Chemosphere	279			130470		https://doi.org/10.1016/j.chemosphere.2021.130470	Not met	Not met	Not met	This paper studied the relationship between mercury concentration and foraging location and event (land, ocean, or freshwater) of a generalist seabird. This paper did not distinguish between estuarine and terrestrial foraging, but detected that ocean foraging led to the highest contamination levels. Although authors suggest that seabirds feeding on freshwater prey may be less contaminated, no riv…
Collar, S., Roby, D. D., & Lyons, D. E.	2017	Top-down and bottom-up interactions influence fledging success at North America’s largest colony of Caspian terns (Hydroprogne caspia)	Article	Estuaries and Coasts	40			1808	1818	https://doi.org/10.1007/s12237-017-0238-x	Not met	Met, river outflow	Not met	This study compared seabird fledging success in relation to years with different river discharge volumes.
Collins, M., Cullen, J. M., & Dann, P.	1999	Seasonal and annual foraging movements of little penguins from Phillip Island, Victoria	Article	Wildlife Research	26	6		705	721	https://doi.org/10.1071/WR98003	Not met	Not met	Not met	This paper investigated the movements and foraging locations of seabirds during incubation, chick-rearing and nonbreeding periods at Phillip Island. Although foraging locations were clustered in areas corresponding to the outlet of rivers, river-specific metrics were not measured and no statement was made regarding the intention to study river effects on seabirds.
Colombelli-Négrel, Diane; Nur, Darfiana; Auricht, Hannah C. C.; Clarke, Kenneth D.; Mosley, Luke M.; Dann, Peter	2022	Combined effects of hydrological drought and reduced food availability on the decline of the little penguins in South Australia	Article	Frontiers In Marine Science	9					10.3389/fmars.2022.875259	Met, Introduction & abstract: "the relationship between penguin numbers [...] and [...] river outflows has never been explored, which is the aim of this study".	Met, river outflow	Not met	This paper studied the relationship between penguin population numbers and river outflow. Other environmental variables (rainfall, sea surface temperature, SST, and chorophyll-a, Chl-a) were added to determine which variable(s) had the most influence on penguin numbers.
Correia, Edna; Granadeiro, Jose Pedro; Regalla, Aissa; Monteiro, Hamilton; Catry, Paulo	2018	The diet of two opportunistic seabirds (Caspian and royal terns) confirms the importance of Sardinella spp. in West African coastal food webs	Article	Marine Biology Research	14	9-10		961	972	10.1080/17451000.2019.1572193	Not met	Not met	Not met	This paper compared the prey consumed by two seabird species from the west coast of Africa. Although it was identified that 35% of one of the species diet relies on prey from freshwater habitats that can enter the ocean, no statement was made regarding their intention to study the influence of rivers on the diet of seabirds as an objective of the study, all studied colonies were from offshore isl…
Costa, P. L., Bugoni, L., Kinas, P. G., & Madureira, L. A. S. P.	2020	Seabirds, environmental features and the Argentine anchovy Engraulis anchoita in the southwestern Atlantic Ocean	Article	Marine Ecology Progress Series	651			199	213	https://doi.org/10.3354/meps13460	Not met	Not met	Not met	This paper studied seabird distribution in relation to prey biomass and oceanographic data (salinity, sea surface temperature , SST, distance to coast). The seasonal flow of river discharge was associated with higher anchovy biomass. River specific metrics were not utilised and no statement was made regarding the intention to study river effects on seabirds.
Crawford, R. J. M.; Randall, R. M.; Cook, T. R.; Ryan, P. G.; Dyer, B. M.; Fox, R.; Geldenhuys, D.; Huisamen, J.; McGeorge, C.; Smith, M. K.; Upfold, L.; Visagie, J.; Waller, L. J.; Whittington, P. A.; Wilke, C. G.; Makhado, A. B.	2016	Cape cormorants decrease, move east and adapt foraging strategies following eastward displacement of their main prey	Article	African Journal Of Marine Science	38	3		373	383	10.2989/1814232X.2016.1202861	Not met	Not met	Not met	This paper studied the demography of seabirds in South Africa across the years and attempted to link fluctuations with the east-ward displacement of their main prey (anchovy and sardine). Although no statement was made about the intention to study the influence of rivers on seabirds, it was identified that large groups of seabirds adapted to feed in coastal lakes and freshwater environments. No r…
Crewe, T., Barry, K., Davidson, P., & Lepage, D.	2012	Coastal waterbird population trends in the Strait of Georgia 1999-2011: results from the first 12 years of the British Columbia coastal waterbird survey	Article	British Columbia Birds	22			8	35	https://www.birdscanada.org/wp-content/uploads/2020/11/Crewe-et-al_12yrBCCWS_Final_2012.pdf	Not met	Not met	Not met	This paper used long-term citizen science data to assess population trends of seabirds and waterbirds in British Columbia. Although it described various seabird habitats, including some influenced by rivers, it did not meet criterion 1, as it did not analyse seabird responses in relation to river systems.
Daudt, N. W., Martins, S. P., Kirinus, E. P., & Bugoni, L.	2019	Seabird assemblage at the mouth of the Amazon river and its relationship with environmental characteristics	Article	Journal of Sea Research	155			101826		https://doi.org/10.1016/j.seares.2019.101826	Not met	Not met	Not met	This paper described seabird assemblages at the mouth of the Amazon river. Although river influence is assumed based on geographic location, sea surface temperature, SST, chlorophyll-a, Chl-a, and bathymetry, no river-specific metrics were utilised and no statement was made regarding the intention to study the effect of the river on seabirds, rather the focus was on the potential reef system in t…
Day, Rusty D.; Roseneau, David G.; Vander Pol, Stacy S.; Hobson, Keith A.; Donard, Olivier F. X.; Pugh, Rebecca S.; Moors, Amanda J.; Becker, Paul R.	2012	Regional, temporal, and species patterns of mercury in Alaskan seabird eggs: Mercury sources and cycling or food web effects?	Article	Environmental Pollution	166			226	232	10.1016/j.envpol.2012.03.004	Not met	Not met	Met, mercury concentrations were compared between marine and freshwater systems in the coast of Alaska	This paper studied the mercury concentrations between several spatially and ecologically defined marine and freshwater systems in the coast of a Large Marine Ecosystem (LME).
de la Cruz, A., Ramos, F., Tornero, J., Rincón, M. M., Jiménez, M. P., & Arroyo, G. M.	2022	Seabird distribution is better predicted by abundance of prey than oceanography. A case study in the Gulf of Cadiz (SW, Iberian Peninsula)	Article	ICES Journal of Marine Science	79	1		204	217	https://doi.org/10.1093/icesjms/fsab256	Not met	Not met	Not met	This paper studied seabird distribution in relation to environmental variables and prey abundance indices in a gulf system using modelling. No river-specific metrics were utilised and no statement was made regarding the intention to study the effects of the river on seabirds.
de la Cruz, Andres; Ramos, Fernando; Navarro, Gabriel; Cozar, Andres; Becares, Juan; Munoz Arroyo, Gonzalo	2021	Drivers for spatial modelling of a critically endangered seabird on a dynamic ocean area: Balearic shearwaters are non-vegetarian	Article	Aquatic Conservation-Marine And Freshwater Ecosystems	31	7		1700	1714	10.1002/aqc.3542	Not met	Met, distance to the river mouth	Not met	This paper studied seabird distribution in relation to contemporary oceanographic features in the region including distance to river mouths.
Dias, Beatriz S.; Frisk, Michael G.; Jordaan, Adrian	2022	Contrasting fishing effort reduction and habitat connectivity as management strategies to promote alewife (Alosa pseudoharengus) recovery using an ecosystem model	Article	Limnology And Oceanography	67		SI	S5	S22	10.1002/lno.11871	Not met	Not met	Not met	This paper modelled river–ocean connectivity restoration using historical anadromous fish biomass to assess impacts on marine ecosystems. River effects on seabirds were modelled indirectly, with no river-specific metrics or stated intent to study river–seabird links.
Dias, Beatriz S.; Frisk, Michael G.; Jordaan, Adrian	2019	Opening the tap: Increased riverine connectivity strengthens marine food web pathways	Article	Plos One	14	5				10.1371/journal.pone.0217008	Not met	Not met	Not met	This paper studied the impacts of river restoration on marine ecosystems (including seabirds) using modelling. The variable used to quantify river restoration was biomass of an anadromous fish, not river specific metrics. No direct statement was made about the intention to study the effects of rivers on seabirds.
Dias, Ester; Morais, Pedro; Leopold, Mardik; Campos, Joana; Antunes, Carlos	2012	Natural born indicators: Great cormorant Phalacrocorax carbo (Aves: Phalacrocoracidae) as monitors of river discharge influence on estuarine ichthyofauna	Article	Journal Of Sea Research	73			101	108	10.1016/j.seares.2012.06.012	Met, Introduction: "Under this framework, we have studied the temporal variation of cormorant diet in Minho estuary during high and low river discharge situations"	Met, river outflow	Not met	This paper studied the temporal variation of cormorant diet in the Minho estuary during high and low river discharge situations. Authors used river-specific metrics and included a statement about the intent to study the effect of river outflow on seabird diet.
Diaz-Santibañez, I., Clark, B. L., Zavalaga, C. B.	2023	Guanay cormorant (Leucocarbo bougainvilliorum) pellets as an indicator of marine plastic pollution along the Peruvian coast	Article	Marine Pollution Bulletin	192					https://doi.org/10.1016/j.marpolbul.2023.115104	Met, Introduction: "we investigated relationships between plastic debris occurrence in pellets and proxy variables of anthropogenic contamination, [incl] number of river mouths within the foraging range of each colony"	Met, number of rivers	Met, plastic concentration was compared between colonies with different numbers of rivers surrounding them	This paper studied seabird plastic contamination levels in ecologically defined areas with different number of major rivers present.
Dittmann, T., Becker, P. H., Bakker, J., Bignert, A., Nyberg, E., Pereira, M. G., ... & Marencic, H.	2012	Large-scale spatial pollution patterns around the North Sea indicated by coastal bird eggs within an EcoQO programme	Article	Environmental Science and Pollution Research	19			4060	4072	https://doi.org/10.1007/s11356-012-1070-2	Not met	Not met	Not met	This study analysed contaminant concentrations in seabird eggs across multiple sites in relation to proximity to industrial estuaries, particularly the Elbe river. While patterns of decreasing pollution with distance from major rivers were observed, no river-specific metrics (e.g. outflow, distance to river mouth) were used, and the definition of “remote” control sites did not clarify whether the…
Dorfman, EJ; Kingsford, MJ	2001	Environmental determinants of distribution and foraging behaviour of cormorants (Phalacrocorax spp.) in temperate estuarine habitats	Article	Marine Biology	138	1		1	10	10.1007/s002270000437	Not met	Not met	Not met	This paper investigated the variation in the abundance of cormorants within three estuaries. Although it includes open coast areas in the assessment, these areas were still under the influence of rivers, therefore, no "marine" control site was utilised. Moreover no statement was made regarding the intention to study the effects of the river on seabirds, rather the intention was to understand the …
Dunlop, J. N., & McNEILL, S. A. N. D. Y.	2017	Local movements, foraging patterns, and heavy metals exposure in Caspian terns Hydroprogne caspia breeding on Penguin Island, Western Australia	Article	Marine Ornithology	45			115	120	http://www.marineornithology.org/PDF/45_2/45_2_115-120.pdf	Not met	Not met	Not met	This paper studied the diet and exposure levels to heavy metals in a recent dispersal of seabirds from a coastal colony to estuarine regions. No comparison was made between colonies, no river-specific metrics were utilised and no statement was made regarding the intention to study river effects on seabirds.
Dunlop, J. N., Clitheroe, E., & Chapman, D.	2025	Using the prey captured by breeding crested terns to assess the availability of forage fish for other coastal meso-predators	Article	Pacific Conservation Biology	31	2				https://doi.org/10.1071/PC24056	Not met	Not met	Not met	This paper used seabird diets to assess forage fish availability around Penguin Island in Western Australia and noted that sandy sprat recruitment may be linked to high winter rainfall. However, it did not analyse river-specific variables, nor did it compare river-influenced vs. non-river habitats, and it also did not state an intent to examine river effects on seabirds.
Elliott, Je; Noble, Dg; Norstrom, Rj	1989	Organochlorine contaminants in seabird eggs from the Pacific coast of Canada, 1971-1986	Article	Environmental Monitoring and Assessment	12	1		67	82	10.1007/BF00396737	Not met	Not met	Met, POP concentrations were compared between estuarine and marine sites in a Large Marine Ecosystem (LME)	This paper compared the concentrations of persistent organic pollutants (POPs, several organochlorines) in the eggs of inshore and offshore foraging seabirds across spatially and ecologically defined marine and estuarine habitats in British Columbia.
Enstipp, Manfred R.; Gremillet, David; Jones, David R.	2007	Investigating the functional link between prey abundance and seabird predatory performance	Article	Marine Ecology Progress Series	331			267	279	10.3354/meps331267	Not met	Not met	Not met	This paper studied the prey–capture performance of double crested cormorants under different prey densities, fish behaviours and light conditons. No statement was made regarding the intention to study the effects of rivers on seabirds, no river-specific metrics were utilised and no comparison was made between sites with different levels of river influence.
Farinós-Celdrán, P., Robledano-Aymerich, F., & Palazón-Ferrando, J. A.	2019	Stable isotope analysis reveals the feeding distribution of wintering great cormorant Phalacrocorax carbo sinensis along a marine-continental Mediterranean gradient	Article	Estuarine, Coastal and Shelf Science	30			1e8		https://doi.org/10.1016/j.ecss.2018.01.003	Met, Abstract: " to determine its dependence on different food sources available along an oceanic-continental gradient (open sea-freshwater bodies)";	N/A	Met, adapted from Methods: "the study was carried out in three areas [...]: Coastal Lagoon (CL), Open Water (OW), ] Freshwater (FW): including two dammed sections of the Segura river".	This study examined the diet of great cormorants across a spatially and ecologically defined oceanic–continental gradient using stable isotope analysis, including both river-influenced freshwater bodies and marine control sites.
Fasola, M; Canova, L	1992	Nest habitat selection by 8 syntopic species of Mediterranean gulls and terns	Article	Colonial Waterbirds	15	2		169	178	10.2307/1521450	Not met	Not met	Not met	This paper investigated habitat preferences in ground-nesting seabirds within a delta and lagoon. No "marine" control site was utilised as a comparison and no statement was made regarding the intention to study the effects of the river on seabirds.
Fijn, R. C., Thaxter, C. B., Aarts, G., Adema, J., Middelveld, R. P., & van Bemmelen, R. S.	2022	Relative effects of static and dynamic abiotic conditions on foraging behaviour in breeding Sandwich terns	Article	Marine Ecology Progress Series	692			137	150	https://doi.org/10.3354/meps14076	Not met	Not met	Not met	This paper studied the relative importance of static (sediment type, water depth) and dynamic variables (salinity, water temperature) within the tidal cycle (water level, water current speed) and due to weather (wind speed, air temperature, cloud cover) on the probability of Sandwich terns switching from transit flights to foraging and back. No river specific metrics were utilised and no statemen…
Frechette, D., Osterback, A. M. K., Hayes, S. A., Bond, M. H., Moore, J. W., Shaffer, S. A., & Harvey, J. T.	2012	Assessing avian predation on juvenile salmonids using passive integrated transponder tag recoveries and mark-recapture methods	Article	North American Journal of Fisheries Management	32	6		1237	1250	https://doi.org/10.1080/02755947.2012.728171	Not met	Not met	Not met	This study analysed seabird predation on salmon and steelhead by tracking fish tags in seabird deposits after tagging fish in six watersheds. However, it lacked a marine control, as it primarily sampled coastal lagoons formed by intermittent creeks rather than rivers. It also did not include river effects on seabirds as an objective of the study, and it did not utilise river-specific metrics.
Garcia-Heras, M. S., Wolf, C., Guerrero, J. A. B., Adrean, L. J., Nelson, S. K., Roby, D. D., Rivers, J. W.	2024	Marine habitat use and movement in response to ocean warming by a threatened forest-nesting seabird	Article	Global Ecology And Conservation	50					https://doi.org/10.1016/j.gecco.2024.e02857	Not met	Met, number of small and large rivers	Not met	This paper quantified the marine habitat use and movement of breeding and non-breeding seabirds in a Large Marine Ecosystem (LME), including an assessment of the relative importance between marine and terrestrial variables, such as the presence of large and small river mouths in a 43 kilometer radius.
Garcia-Tarrason, Manuel; Pacho, Sergio; Jover, Lluis; Sanpera, Carolina	2013	Anthropogenic input of heavy metals in two Audouin's gull breeding colonies	Article	Marine Pollution Bulletin	74	1		285	290	10.1016/j.marpolbul.2013.06.043	Not met	Not met	Not met	This paper compared isotope ratios and metal levels in seabird chick tissues from two deltas, there was no "control" (marine) site.
Genovart, M; Jover, L; Ruiz, X; Oro, D	2003	Offspring sex ratios in subcolonies of Audouin's gull, Larus audouinii, with differential breeding performance	Article	Canadian Journal of Zoology	81	5		905	910	10.1139/Z03-069	Not met	Not met	Not met	This paper evaluated offspring sex ratios in gull subcolonies, with differences in breeding parameters within a delta. No control "marine site" was utilised.
Gladics, A. J.	2017	Dietary responses of marine predators to variable oceanographic conditions in the Northern California Current	Dissertation/Thesis	Oregon State University, USA						https://ir.library.oregonstate.edu/concern/graduate_thesis_or_dissertations/3r074z088	Not met	Not met	Not met	This paper studied the diet and demographics of seabirds in an estuarine colony. While much of its data appeared in a 2015 peer-reviewed paper by the same author included in this review, this thesis lacked analysis of a marine colony, a stated intent to examine river effects, and river-specific variables.
Gladics, Amanda J.; Suryan, Robert M.; Parrish, Julia K.; Horton, Cheryl A.; Daly, Elizabeth A.; Peterson, William T.	2015	Environmental drivers and reproductive consequences of variation in the diet of a marine predator	Article	Journal of Marine Systems	146		SI	72	81	10.1016/j.jmarsys.2014.06.015	Not met	Not met	Met, seabird diets (and demographics) were compared between an estuarine-adjacent site (Yaquina head) and an offshore island site (Farallon island)	This paper compared seabird diet and demographic responses across spatially and ecologically defined contrasts between an estuarine-adjacent colony, a coastal island colony, and an offshore island colony within a Large Marine Ecosystem (LME).
Goldberg, N., & Schlieper, J.	2021	Seasonal and annual abundance and distribution of the avian community in Huguenot Memorial Park, Florida, from 2017 to 2020	Article	Florida Field Naturalist	49	3		2		https://digitalcommons.usf.edu/ffn/vol49/iss3/2/	Not met	Not met	Not met	This paper compared seabird abundance and richness across multiple fine-scale coastal land cover types, including areas adjacent to a river and inlet. However, it did not analyse river-specific metrics (e.g., outflow, distance to river mouth), it lacked a true marine control sampling site, and did not include a stated intent to examine river effects on seabirds.
Góngora, E., Braune, B. M., & Elliott, K. H.	2018	Nitrogen and sulfur isotopes predict variation in mercury levels in Arctic seabird prey	Article	Marine Pollution Bulletin	135			907	914	https://doi.org/10.1016/j.marpolbul.2018.07.075	Not met	Not met	Not met	This paper studied the relationship between mercury concentrations and stable isotope ratios in seabird tissue from an area where there are high inputs from rivers and thaw ponds. No control "marine site" was sampled and no statement was made regarding the intention to study the influence of rivers on seabirds.
González Carman, V., Mandiola, A., Alemany, D., Dassis, M., Seco Pon, J. P., Prosdocimi, L., ... & Copello, S.	2016	Distribution of megafaunal species in the Southwestern Atlantic: key ecological areas and opportunities for marine conservation	Article	ICES Journal Of Marine Science	73	6		1579	1588	https://doi.org/10.1093/icesjms/fsw019	Not met	Not met	Not met	This paper studied seabird distribution in relation to bathymetry, sea surface temperature (SST), and oceanographic fronts (which integrate information from salinity and chlorophyll-a concentration, Chl-a), but no river-specific metrics were utilised and no statement was made regarding the intention to study river effects on seabirds.
Good, T. P., McClure, M. M., Sandford, B. P., Barnas, K. A., Marsh, D. M., Ryan, B. A., & Casillas, E.	2007	Quantifying the effect of Caspian tern predation on threatened and endangered Pacific salmon in the Columbia river estuary	Article	Endangered Species Research	3	1		11	21	10.3354/esr003011	Not met	Not met	Not met	This study quantified Caspian tern predation on juvenile salmonids in the Columbia river estuary using Passive Integrated Transponder (PIT) tag recoveries and modelled the demographic impact on steelhead populations. While the study was focused on predator–prey dynamics in a river estuary, it did not include a stated intent to examine river effects on seabirds, it lacked river-specific explanator…
Good, Thomas P.; Weitkamp, Laurie A.; Lyons, Donald E.; Roby, Daniel D.; Andrews, Kelly S.; Bentley, Paul J.	2022	Availability of alternative prey influences avian predation on salmonids	Article	Estuaries And Coasts	45	7		2204	2218	10.1007/s12237-022-01076-8	Not met	Not met	Not met	This paper studied the fish prey availability and diet of two avian piscivores in an estuary. This study did not analyse river-specific variables, did not include a control "marine site" and did not make a statement about the intent to study the effect of the river on seabird diet.
Goodenough, K. S., Patton, R. T., & Lorda, J.	2023	Dietary plasticity mitigates impacts to reproduction for the gull-billed tern Gelochelidon nilotica during abnormally warm sea surface temperature events in California, USA	Article	Waterbirds	45	4		450	460	https://doi.org/10.1675/063.045.0409	Not met	Not met	Not met	This paper examined diet variations in a generalist seabird reliant on coastal resources during extended anomalous warm periods and their impact on breeding success. Although various sites were sampled, all were classified as part of a coastal estuarine ecosystem, with no marine control sites included. No river-specific metrics were used, and no intent to study river effects on gull-billed terns …
Goyert, H. F., Gardner, B., Sollmann, R., Veit, R. R., Gilbert, A. T., Connelly, E. E., & Williams, K. A.	2016	Predicting the offshore distribution and abundance of marine birds with a hierarchical community distance sampling model	Article	Ecological Applications	26	6		1797	1815	https://doi.org/10.1890/15-1955.1	Not met	Not met	Not met	This paper studied seabird abundance in a large estuarine area in relation to several oceanographic variables, including salinity fronts. Although estuarine bay mouths were considered foraging hotspots, no river-specific metrics were utilised, distributions were not compared with those from a marine control site, and no statement was made regarding the intention to study river effects on seabirds.
Gray, C. E.	2021	Migration and winter movement ecology of red-throated loons (Gavia stellata) in eastern North America	Dissertation/Thesis	The University of Maine						https://digitalcommons.library.umaine.edu/etd/3488/	Not met	Not met	Not met	This paper studies the distribution of seabirds between large marine wintering grounds and freshwater/brackish breeding ponds, however it does not directly compare behaviour between these two distinct ecosystem types. No river-specific metrics were utilised and no statement was made regarding the intention to study river effects on seabirds.
Greenwell, C. N., Tweedley, J. R., Moore, G. I., Lenanton, R. C. J., Dunlop, J. N., & Loneragan, N. R.	2021	Feeding ecology of a threatened coastal seabird across an inner shelf seascape	Article	Estuarine, Coastal And Shelf Science	263			107627		https://doi.org/10.1016/j.ecss.2021.107627	Not met	Not met	Met, estuarine and marine sites are compared	This paper compared seabird diet composition in three spatially and ecologically defined environment types (estuarine, nearshore and offshore/marine - control) in two different years (low and high rainfall).
Gwiazda, Robert; Ledwon, Mateusz	2015	Sex-specific foraging behaviour of the whiskered tern (Chlidonias hybrida) during the breeding season	Article	Ornis Fennica	92	1		15	22	https://doi.org/10.51812/of.133864	N/A	N/A	N/A	This paper investigated sex-specific differences in the foraging behaviour of whiskered terns in inland freshwater sites during the breeding season. This is a purely freshwater study.
Gwiazda, Robert; Ledwon, Mateusz; Neubauer, Grzegorz	2017	Sex-specific foraging behaviour of adult whiskered terns Chlidonias hybrida in response to body mass and offspring age	Article	Acta Ornithologica	52	1		81	92	10.3161/00016454AO2017.52.1.008	N/A	N/A	N/A	This paper investigated sex-specific differences in the foraging behaviour of whiskered terns in inland freshwater sites in response to body mass and offspring age. This is a purely freshwater study.
Haney, J. Christopher, and Amy E. Stone.	1988	Seabird foraging tactics and water clarity: are plunge divers really in the clear?	Article	Marine Ecology Progress Series	49			253	263	https://www.int-res.com/articles/meps/49/m049p001.pdf	Not met	Not met	Not met	This paper studied seabird distribution and foraging strategies across a turbidity gradient. However, no river-specific metrics were utilised and no statement was made regarding the intention to study river effects on seabirds. No clearly defined "river-free" control was included, as it was delineated using a non-river-specific physical outcome variable (turbidity/clarity) rather than spatial or …
Hawke, D. J.	1998	Seabirds around Banks Peninsula (New Zealand) from aerial surveys	Article	Notornis	45			1	9	https://www.birdsnz.org.nz/wp-content/uploads/2021/12/Notornis_45_2_113.pdf	Not met	Not met	Not met	This study examined seabird distributions near Banks Peninsula in relation to oceanographic features such as fronts and internal waves, which may be associated with low-salinity riverine water. However, no river-specific metrics were utilised, no control or comparative non-river areas were analysed, and no statement was made regarding the intention to study river effects on seabirds.
Haynes, T. B., Nelson, S. K., Poulsen, F., & Padula, V.	2011	Spatial distribution and habitat use of marbled murrelets Brachyramphus marmoratus at sea in Port Snettisham, Alaska	Article	Marine Ornithology	39	-		151	162	http://www.marineornithology.org/PDF/39_2/39_2_151-162.pdf	Not met	Met, distance to creeks	Not met	This paper studied seabird distribution in relation to several environmental variables, including prey abundance and distance to creeks.
Henkel, L. A.	2006	Effect of water clarity on the distribution of marine birds in nearshore waters of Monterey Bay, California	Article	Journal of Field Ornithology	77	2		151	156	https://doi.org/10.1111/j.1557-9263.2006.00035.x	Not met	Not met	Not met	This paper studied seabird distribution in relation to water clarity. Associations between water clarity and rivers in the area were done, but mostly with suspended organic matter, including phytoplankton which is not a river-specific metric. No statement was made regarding the intention to study the effects of rivers on seabirds.
Hernández, N., Oro, D., & Sanz-Aguilar, A.	2017	Environmental conditions, age, and senescence differentially influence survival and reproduction in the storm petrel	Article	Journal Of Ornithology	158	-		113	123	https://doi.org/10.1007/s10336-016-1367-x	Not met	Not met	Not met	This paper studied seabird distribution and demographic parameters in relation to environmental variables. The authors recognised that no river-specific metrics were utilised and mention that river outflow should be measured in the future.
Jones, T., Parrish, J. K., Punt, A. E., Trainer, V. L., Kudela, R., Lang, J., ... & Hickey, B.	2017	Mass mortality of marine birds in the Northeast Pacific caused by Akashiwo sanguinea	Article	Marine Ecology Progress Series	579	-		111	127	https://doi.org/10.3354/meps12253	Not met	Not met	Not met	This paper studied seabird mortality in relation to harmful algal blooms in a plume influenced region, but no river-specific metrics were utilised and no statement was made regarding the intention to study river effects on seabirds.
Kowalczyk, N. D.	2015	The foraging and reproductive ecology of a resident, inshore seabird, the little penguin	Dissertation/Thesis	Monash University, AUS						https://bridges.monash.edu/articles/thesis/The_foraging_and_reproductive_ecology_of_a_resident_inshore_seabird_the_little_penguin_/4705324?file=16443923	Met	Met	Not met	This study met the inclusion criteria; however, the same dataset was already included in a peer-reviewed publication, which was retained instead of the thesis.
Kowalczyk, Nicole D.; Reina, Richard D.; Preston, Tiana J.; Chiaradia, Andre	2015a	Environmental variability drives shifts in the foraging behaviour and reproductive success of an inshore seabird	Article	Oecologia	178	4		967	979	10.1007/s00442-015-3294-6	Met, Introduction : "we hypothesize the colony can improve their foraging efficiency by (1) foraging in close proximity to [...] the River	Met, river outflow	Not met	This paper analysed the distribution, diet and breeding success of a seabird in relation to river outflow, water depth variations in the river and fluctuations in salinity.
Kowalczyk, Nicole D.; Reina, Richard D.; Preston, Tiana J.; Chiaradia, Andre	2015b	Selective foraging within estuarine plume fronts by an inshore resident seabird	Article	Frontiers in Marine Science	2					10.3389/fmars.2015.00042	Met, Introduction: "to determine fine-scale habitat preferences [...] in relation to environmental factors within the plume region	Not met	Not met	This paper analysed the distribution of a seabird in relation to a river plume region in an estuarine bay during three breeding seasons. Although river-specific variables were not used, oceanographic variables such as salinity, turbidity and chlorophyll-a (Chl-a) were used to describe the plume versus non-plume areas, and this was cited as an objective of the study.
Kralj, J., Pavlinec, Ž., Jurinović, L., Barišić, S., Martinović, M., Meštrović, L., ... & Galov, A.	2025	River and sea: foraging range of freshwater and marine common terns	Article	Journal of Ornithology	166			121	130	https://doi.org/10.1007/s10336-024-02196-7	Met, Abstract: "we compared the foraging range, foraging patterns, and the colony attendance of Common Terns from freshwater and marine colonies during the incubation and chick-rearing periods";	N/A	Met, adapted from Methods: "freshwater colonies were located in inland Croatia within [...] river basins, while marine colonies were situated along the Adriatic Sea".	This paper compared the feeding behaviour (foraging distances, timing, and colony attendance) of common terns breeding in marine versus freshwater/riverine colonies using global positioning system (GPS) tracking. However, spatial data was not used to link behaviour to geoextracted river-related envionmental variables.
Lamb, J. S., Satgé, Y. G., & Jodice, P. G.	2020	Seasonal variation in environmental and behavioural drivers of annual-cycle habitat selection in a nearshore seabird	Article	Diversity and Distributions	26	2		254	266	10.1111/ddi.13015	Not met	Met, distance to river outflow	Not met	This paper evaluated seabird habitat selection across a suite of environmental variables, including distance to river outflows.
Lambert, C., Authier, M., Doray, M., Dorémus, G., Spitz, J., & Ridoux, V.	2018	Decadal stability in top predator habitat preferences in the Bay of Biscay	Article	Progress in Oceanography	166			109	120	https://doi.org/10.1016/j.pocean.2018.03.007	Not met	Not met	Not met	This paper identified a plume area as a foraging hotspot for seabirds in the Bay of Biscay, using a principal component analysis (PCA) of environmental variables, with auks preferring river plumes over other areas, and fulmars and gannets having different preferences but still using river plumes.
Lenzi, J., Burgues, M. F., Carrizo, D., Machín, E., & Teixeira-de Mello, F.	2016	Plastic ingestion by a generalist seabird on the coast of Uruguay	Article	Marine Pollution Bulletin	107	1		71	76	https://doi.org/10.1016/j.marpolbul.2016.04.016	Not met	Not met	Not met	This paper assessed the level of plastic ingestion by seabird species in a breeding colony in an estuarine area. Comparison between ingestion levels with a marine-colony site were not made. No river-specific variables were utilised and no statement was made regarding the intent to study river effects on seabirds.
Levengood, Jeffrey M.; Smith, Randolph V.; Gay, David A.; Davis, Mark A.; Stafford, Joshua D.	2014	Mercury in migrating shorebirds in the Illinois River Valley	Article	Waterbirds	37	2		225	229	10.1675/063.037.0212	N/A	N/A	N/A	This paper compared mercury concentrations in tissues of shorebirds from inland riverine sites during fall migration. This is a purely freshwater study.
Loredo, Stephanie A.; Orben, Rachael A.; Suryan, Robert M.; Lyons, Donald E.; Adams, Josh; Stephensen, Shawn W.	2019	Spatial and temporal diving behaviour of non-breeding common murres during two summers of contrasting ocean conditions	Article	Journal of Experimental Marine Biology and Ecology	517			13	24	10.1016/j.jembe.2019.05.009	Met, Introduction&methods: "to describe murre dive behaviour and determine differences in dive activity as a response to ocean variability [...]associated with dynamic river plume conditions"	Not met	Not met	This paper studied seabird distribution and diving behaviour as a response to ocean and river plume variability prior to and during a marine heatwave.
Louzao, Maite; Garcia-Baron, Isabel; Rubio, Anna; Martinez, Udane; Antonio Vazquez, Jose; Luis Murcia, Jose; Nogueira, Enrique; Boyra, Guillermo	2019	Understanding the 3D environment of pelagic predators from multidisciplinary oceanographic surveys to advance ecosystem-based monitoring	Article	Marine Ecology Progress Series	617			199	219	10.3354/meps12838	Not met	Not met	Not met	This paper assessed the abundance patterns of seabirds in relation to prey fields (preyscapes) and mesoscale oceanographic features in a Large Marine Ecosystem (LME). Although river plumes were identified as foraging hotspots, no river-specific metrics were utilised and no statement was made regarding the intention to study river effects on seabirds.
Louzao, Maite; Hyrenbach, K. David; Arcos, Jose Manuel; Abello, Pere; Gil De Sola, Luis; Oro, Daniel	2006	Oceanographic habitat of an endangered Mediterranean procellariiform: Implications for marine protected areas	Article	Ecological Applications	16	5		1683	1695	10.1890/1051-0761(2006)016[1683:OHOAEM]2.0.CO;2	Not met	Not met	Not met	This paper analysed seabird habitat-use considering both abiotic (e.g., bathymetric and hydrographic) and biotic (e.g., ocean productivity patterns) features in a Large Marine Ecosystem (LME). Although rivers were identified as foraging hotspots, no river-specific metrics were utilised and no statement was made regarding the intention to study the effects of the river on seabirds.
Lukies, K. A., Gaskin, C. P., & Whitehead, E. A.	2021	The effects of sediment on birds foraging in intertidal and nearshore habitats in Aotearoa New Zealand	Review	Northern NZ Seabird Trust						https://www.doc.govt.nz/globalassets/documents/conservation/marine-and-coastal/sediment/effects-of-sediment-on-birds-literature-review-2021.pdf	Not met	Not met	Not met	This report discussed the general impact of marine sedimentation, including increased turbidity, on visual foraging efficiency in seabirds and shorebirds. While it highlighted that river mouths and estuaries can provide enriched foraging grounds, the paper did not analyse river-specific metrics (e.g. outflow, plume extent, distance to river mouths), it also did not include a comparison between ri…
Lyons, D. E.	2010	Bioenergetics-based predator-prey relationships between piscivorous birds and juvenile salmonids in the Columbia river estuary	Dissertation/Thesis	Oregon State University						https://ir.library.oregonstate.edu/concern/graduate_thesis_or_dissertations/08612r341	Not met	Met, river outflow	Not met	This dissertation studied predator-prey interactions involving multiple predators of salmonid species in a Large Marine Ecosystem (LME). Seabird predation of salmonids was studied in relation to river outflows.
Lyons, D. E., Evans, A. F., Hostetter, N. J., Piggott, A., Weitkamp, L. A., Good, T. P., Cramer, B.	2014	Factors influencing predation on juvenile salmonids by double-crested cormorants in the Columbia river estuary, a retrospective analysis	Report	US Army Corps of Engineers, Portland District						https://www.birdresearchnw.org/ESI%20DCCO%20Revised%20Retrospective%20Analysis%202014%2011%2007.pdf	Not met	Met, river outflow	Not met	This paper studied variations and factors influencing seabird predation of salmonids, including river outflows.
Maranto, Christina J.	2009	Seabird management in the Columbia river basin: Caspian tern interactions with endangered juvenile salmonids	Dissertation/Thesis	University of Washington, USA						https://www.proquest.com/dissertations-theses/seabird-management-columbia-river-basin-caspian/docview/305015714/se-2?accountid=12528	Not met	Not met	Not met	This thesis was not available online. However, based on the abstract, table of contents, and two published chapters (independently evaluated in this review), it primarily examined seabird management in the mid-Columbia river basin, focusing on Caspian tern interactions with endangered juvenile salmonids. Although seabird foraging behaviour and diet were linked to to dam and reservoir habitats, th…
Markones, N.	2007	Habitat selection of seabirds in a highly dynamic coastal sea: temporal variation and influence of hydrographic features	Dissertation/Thesis	Christian-Albrechts Universität Kiel, DEU						https://macau.uni-kiel.de/servlets/MCRFileNodeServlet/dissertation_derivate_00002278/Markones_2007.pdf	Not met	Met, plume indicators	Not met	This paper examined seasonal differences in seabird foraging behaviour in the southeastern North Sea using long-term aerial and ship-based survey data in relation to hydrographic features. Principal component analyses (PCA) resolved different water masses in the region, with river plumes and estuarine water bodies being represented in the PCA axes as an attempt to isolatate the effects of rivers …
Marques, F. P., Cardoso, L. G., Haimovici, M., & Bugoni, L.	2018	Trophic ecology of Magellanic penguins (Spheniscus magellanicus) during the non-breeding period	Article	Estuarine, Coastal and Shelf Science	210			109	122	https://doi.org/10.1016/j.ecss.2018.06.001	Not met	Not met	Not met	This paper investigated the diet of Magellanic penguins throughout their annual cycle using stomach content and stable isotope analyses, emphasizing the role of Argentine anchovy as a key prey species. Although it mentioned riverine prey indirectly (e.g., cephalopods and anchovy may be influenced by estuarine systems), it did not include river-specific variables, nor did it compare river-influenc…
Marston, B. H., Willson, M. F., & Gende, S. M.	2002	Predator aggregations during eulachon Thaleichthys pacificus spawning runs	Article	Marine Ecology Progress Series	231			229	236	10.3354/meps231229	Not met	Not met	Not met	This paper described predator aggregations, including seabirds, during eulachon spawning runs in Alaskan rivers and correlated seabird abundance with fish availability. However, it did not include a stated intent to study river effects on seabirds, nor did it use river-specific metrics such as outflow or distance to the river mouth. Seabird responses were linked to fish presence rather than any r…
Masiá, P., Ardura, A., & Garcia-Vazquez, E.	2019	Microplastics in special protected areas for migratory birds in the Bay of Biscay	Article	Marine Pollution Bulletin	146			993	1001	https://doi.org/10.1016/j.marpolbul.2019.07.065	Met, Introduction&Methods "The comparison between beaches located inside and outside the estuaries"; " two beaches located far from any river were sampled to confirm the relative influence of estuaries and the sea in microplastic accumulation"	Not met	Not met	This paper studied the relative influence of estuaries and the sea in the accumulation of microplastics in seabird depositions. It explicitly stated this in the Introduction/Methods and should be included in the review as a study about the effects of rivers on seabird health and disease.
Matsumoto, Sakiko; Yamamoto, Takashi; Kawabe, Ryo; Ohshimo, Seiji; Yoda, Ken	2016	The Changjiang river discharge affects the distribution of foraging seabirds	Article	Marine Ecology Progress Series	555			273	277	10.3354/meps11834	Met, Introduction: "to examine how the river discharge plume affects their foraging distributions"	Not met	Not met	This paper examined seabird foraging distributions in relation to environmental features, such as the river plume area.
Mauco, L., Favero, M.	2005	The food and feeding biology of common terns wintering in Argentina: influence of environmental conditions	Article	Waterbirds				450	457	https://www.jstor.org/stable/4132627	Not met	Met, river outflow	Not met	This paper studied seabird diet in relation to environmental variables, including river outflows.
McClellan, C. M., Brereton, T., Dell'Amico, F., Johns, D. G., Cucknell, A. C., Patrick, S. C., ... & Godley, B. J.	2014	Understanding the distribution of marine megafauna in the English Channel region: identifying key habitats for conservation within the busiest seaway on earth	Article	PloS one	9	2		e89720		https://doi.org/10.1371/journal.pone.0089720	Not met	Not met	Not met	This paper presented a meta-analysis of marine megafauna distribution in the English Channel and southern North Sea, including seabirds, using presence-only models to identify biodiversity hotspots. However, the study did not analyse river-specific variables, did not compare river-influenced vs. non-river habitats, and did not state an intent to examine river effects on seabirds
McDuie, F., Weeks, S. J., & Congdon, B. C.	2018	Oceanographic drivers of near-colony seabird foraging site use in tropical marine systems	Article	Marine Ecology Progress Series	589	-		209	225	https://doi.org/10.3354/meps12475	Met, Methods: "we used 2 variables representing water quality to determine if water clarity or freshwater influenced foraging behaviour [incl] the presence of primary, secondary and tertiary freshwater plumes"	Not met	Not met	This paper studied seabird distribution in relation to primary, secondary and tertiary plumes in the Great Barrier Reef.
McGinnis, TW; Emslie, SD	2001	The foraging ecology of royal and Sandwich terns in North Carolina, USA	Article	Waterbirds	24	3		361	370	10.2307/1522066	Not met	Not met	Not met	This paper compared the feeding habitat and diet of two seabird species to determine if these species partitioned food resources. Although foraging ranges overlapped at inlets and the river mouth, no river-specific metrics were utilised and no statement was made regarding the intent to study the effect of the river on seabirds.
Mehlum F	1984	Concentrations of seabirds along the face of glaciers and outlets of rivers in Svalbard Norway	Article	Fauna (Oslo)	37	4		156	160	https://www.researchgate.net/profile/Fridtjof-Mehlum-2/publication/313633397_Konsentrasjoner_av_sjofugl_langs_kanten_av_isbreer_og_utenfor_breelver_pa_Svalbard/links/58b013f392851cf7ae8aeec5/Konsentrasjoner-av-sjofugl-langs-kanten-av-isbreer-og-utenfor-breelver-pa-Svalbard.pdf	N/A	N/A	N/A	This paper focused on the concentrations of seabirds along the face of glaciers and outlets of rivers in Svalbard, Norway, but it did not have an abstract or extended summary in English.
Mercker, Moritz; Baer, Julia	2013	Predator-prey interactions as possible explanation for recent declines of seabird breeding populations - the example of the Wadden Sea island Trischen	Article	Vogelwelt	134	2		115	127	https://www.vogelwelt.com/cms/red/iv/iv-2013/iv-2013-02.php	Not met	Not met	Not met	This paper examined the population dynamics and diet of seabird populations in an island in between two estuaries. No statement was made regarding the intention to study river effects on seabirds, no control "marine" site was sampled and no river-specific metrics were utilised.
Meyer, CB; Miller, SL; Ralph, CJ	2002	Multi-scale landscape and seascape patterns associated with marbled murrelet nesting areas on the US west coast	Article	Landscape Ecology	17	2		95	115	10.1023/A:1016574928706	Not met	Not met	Not met	This paper studied the habitat use of seabirds in relation to their proximity to high quality marine habitat. Although river mouths were identified as foraging hotspots, no river-specific metrics were utilised (distance to river mouth was eliminated during screening) and no statement was made regarding the intent to study the effects of the river on seabirds.
Mondreti, R., Davidar, P., Ryan, P. G., Thiebot, J. B., & Grémillet, D.	2020	Seabird and cetacean occurrence in the Bay of Bengal associated with marine productivity and commercial fishing effort	Article	Marine Ornithology	48	1		91	101	https://hal.science/hal-03357312/	Not met	Not met	Not met	This paper studied seabird distribution in relation to environmental variables in a region influenced by several rivers, but no river-specific metrics were utilised and no statement was made regarding the intention to study river effects on seabirds.
Montevecchi, W. A., Cairns, D. K., & Myers, R. A.	2002	Predation on marine-phase Atlantic salmon (Salmo salar) by gannets (Morus bassanus) in the Northwest Atlantic	Article	Canadian Journal of Fisheries and Aquatic Sciences						https://doi.org/10.1139/f02-033	Not met	Not met	Not met	This paper investigated seabird predation on post-smolt Atlantic salmon by analysing long-term diet samples from gannets at a marine colony. While it provided insights into seabird-salmon interactions and changes in ocean conditions, the study did not use river-specific metrics, did not analyse samples from other sites in the marine-estuarine gradient (literature only), and did not state an inten…
Montevecchi, WA; Cairns, DK	2003	Predation on post-smolt Atlantic salmon by gannets: Research implications and opportunities	Proceedings Paper	Salmon At The Edge				61	77	10.1002/9780470995495.ch6	Not met	Not met	Not met	This book chapter investigated gannet predation on post-smolt Atlantic salmon near Newfoundland, relating seabird diet and behaviour to salmon abundance. Although it refered to rivers where salmon originate, it did not analyse seabird responses in relation to river systems or use river-specific metrics, and it also did not compare salmon predation by gannets in control "marine" sites.
MR, E.	1995	Long-term changes in the Northwest European population of cormorants Phalacrocorax-carbo-sinensis	Article	Ardea	83			61	79	https://ardea.nou.nu/ardea_show_abstract.php?lang=uk&nr=450	Not met	Not met	Not met	This paper documented population growth, distribution, and colony density of breeding cormorants in northwestern Europe between 1978 and 1993, focusing on freshwater habitats such as lakes and large rivers. While it mentioned breeding densities near rivers, it did not include river-specific metrics or compare river-influenced sites with marine or non-riverine control sites. Additionally, there wa…
Newtoff, Kiersten N.; Emslie, Steven D.	2017	Mercury exposure and diet in brown pelicans (Pelecanus occidentalis) in North Carolina, USA	Article	Waterbirds	40	1		50	57	https://doi.org/10.1675/063.040.0107	Not met	Not met	Not met	This paper compared stable isotope ratios and mercury levels in chick and egg tissues from two estuarine colonies, there was no "control" (marine) site.
Nunes, G. T., Efe, M. A., Barreto, C. T., Gaiotto, J. V., Silva, A. B., Vilela, F., ... & Bugoni, L.	2022	Ecological trap for seabirds due to the contamination caused by the Fundão dam collapse, Brazil	Article	Science Of The Total Environment	817					https://doi.org/10.1016/j.scitotenv.2021.151486	Met, Introduction: "we hypothesized that [...] the massive tailings plume could lead to avoidance of the area if it resulted in food unavailability"	Not met	Not met	This paper evaluated the distribution and diet of seabirds before and after a "massive tailings plume" reached the sea through the river mouth after the collapse of a dam. This was cited as an objective of the study in the Introduction.
Oedekoven, C. S., Ainley, D. G., & Spear, L. B.	2001	Variable responses of seabirds to change in marine climate: California Current, 1985-1994	Article							10.3354/meps212265	Not met	Not met	Not met	This paper studied the density and distribution of seabirds off central California in relation to marine climate. No river-specific metrics were utilised and no statement was made regarding the intention to study river effects on seabirds.
Paiva, V. H., Ramos, J. A., Machado, D., Penha-Lopes, G., Bouslama, M. F., Dias, N., & Nielsen, S.	2006	Importance of marine prey to growth of estuarine tern chicks: evidence from an energetic balance model	Article	Ardea	94	2		241	255	https://hdl.handle.net/10316/13077	Not met	Not met	Not met	This paper explored the diet and growth of estuarine tern chicks in two colonies within an estuarine ecosystem. Faster early chick growth in the colony closer to the marine environment (sandy beach vs salt pans closer to the river) highlighted the importance of marine prey for this species. However, the study did not include a marine control site, it did not state an intent to study river effects…
Pastran, S. A., Drever, M. C., & Lank, D. B.	2021	Marbled murrelets prefer stratified waters close to freshwater inputs in Haida Gwaii, British Columbia, Canada	Article	The Condor	123	4				https://doi.org/10.1093/ornithapp/duab043	Not met	Met, distance to streams	Not met	This paper studied seabird distribution in relation to physical, environmental, oceanographic, and prey variables in a region influenced by streams. One of the physical environmental variables was distance to stream and one of the oceanographic variables was water stratification (difference of temperature at five and at 10 meters)
Peck-Richardson, Adam G.; Lyons, Donald E.; Roby, Daniel D.; Cushing, Daniel A.; Lerczak, James A.	2018	Three-dimensional foraging habitat use and niche partitioning in two sympatric seabird species, Phalacrocorax auritus and P. penicillatus	Article	Marine Ecology Progress Series	586			251	264	10.3354/meps12407	Not met	Not met	Not met	This paper compared the distribution and diving depth of two seabird species relative to different salinity zones within an estuary. Although the area was divided into salinity zones, no river-specific metrics were used and no statement was made regarding the intention to study the effects of the river on seabirds.
Pezzo, Francesco; Zenatello, Marco; Cerritelli, Giulia; Navone, Augusto; Giunchi, Dimitri; Spano, Giovanna; Pollonara, Enrica; Massolo, Alessandro; Gagliardo, Anna; Baccetti, Nicola	2021	Productivity changes in the Mediterranean Sea drive foraging movements of Yelkouan shearwater Puffinus yelkouan from the core of its global breeding range	Article	Marine Ecology	42	4				10.1111/maec.12668	Not met	Not met	Not met	This paper studied the foraging movements of seabirds in relation to ocean productivity, bathymetry and reproductive stage in a Mediterranean island. Although rivers were proposed as foraging hotspots, no river metrics were utilised and no statement was made regarding the intent to study the effects of the river on seabirds.
Phillips, Elizabeth M.	2018	The influence of the Columbia river plume on predator-prey interactions	Dissertation/Thesis							https://digital.lib.washington.edu/server/api/core/bitstreams/9d758cc8-0884-4d0a-b1d6-88dcf4498d9a/content	Met, Abstract: "examined the influence of the Columbia River plume on distributions of seabirds and fish prey"	Met, plume surface area, river outflow, distance to plume boundaries	Not met	This study met the inclusion criteria; however, the same dataset was already included in a peer-reviewed publication, which was retained instead of the thesis. This dissertation examined the influence of the Columbia river plume on the distribution of seabirds and fish prey, and characterised oceanic and river conditions that influence juvenile salmon predation risk.
Phillips, Elizabeth M.; Horne, John K.; Adams, Josh; Zamon, Jeannette E.	2018	Selective occupancy of a persistent yet variable coastal river plume by two seabird species	Article	Marine Ecology Progress Series	594			245	261	10.3354/meps12534	Met, Introduction: "to relate movements of seabirds to [...] changes in the location and size of the [...] river plume	Met, plume size and location	Not met	This paper studied seabird distributions in relation to hourly, daily, monthly, and seasonal variation in plume location and surface area by using satellite telemetry.
Phillips, Elizabeth M.; Horne, John K.; Zamon, Jeannette E.	2017	Predator-prey interactions influenced by a dynamic river plume	Article	Canadian Journal of Fisheries and Aquatic Sciences	74	9		1375	1390	10.1139/cjfas-2016-0302	Met, Abstract: "to determine whether variation in plume size (i.e., volume or surface area) or location influences predator–prey interactions"	Met, river outflow	Not met	This paper examined density distributions of seabirds and prey fish associated with the Columbia river plume to determine whether variation in plume size (i.e. volume or surface area) or location influences predator–prey interactions.
Phillips, Elizabeth M.; Horne, John K.; Zamon, Jeannette E.	2021	Characterizing juvenile salmon predation risk during early marine residence	Article	Plos One	16	2				10.1371/journal.pone.0247241	Not met	Met, plume surface area	Not met	This paper used observations of co-occurrence among seabirds, smolts and forage fish to develop an index of juvenile salmon predation risk and to assess the influence of forage fish abundance, geographic and physical factors including distance from shore, turbidity, and plume surface area on risk variation and magnitude
Phillips, L. R., Hindell, M., Hobday, A. J., & Lea, M. A.	2019	Variability in at-sea foraging behaviour of little penguins Eudyptula minor in response to finescale environmental features	Article	Marine Ecology Progress Series	627			141	154	https://doi.org/10.3354/meps13095	Not met	Not met	Not met	This study used global positioning system (GPS) tracking and behavioural state modelling to assess how little penguins from three Tasmanian colonies respond to fine-scale environmental variability. While it demonstrated flexible foraging strategies linked to local conditions, it did not: analyse river-specific variables, compare river- vs. non-river-influenced habitats, or state an intent to stud…
Phillips, RA; Silk, JRD; Croxall, JP; Afanasyev, V	2006	Year-round distribution of white-chinned petrels from South Georgia: Relationships with oceanography and fisheries	Article	Biological Conservation	129	3		336	347	10.1016/j.biocon.2005.10.046	Not met	Not met	Not met	This paper studied the year-round distribution of white-chinned petrels in a Large Marine Ecosystem (LME). Although river areas were considered foraging hotspots, no river-specific metrics were utilised and no statement was made regarding the intention to study river effects on seabirds.
Poupart, T. A., Waugh, S. M., Bost, C., Bost, C. A., Dennis, T., Lane, R., ... & Arnould, J. P.	2017	Variability in the foraging range of Eudyptula minor across breeding sites in central New Zealand	Article	New Zealand Journal of Zoology	44	3		225	244	https://doi.org/10.1080/03014223.2017.1302970	Not met	Met, distance variation nest - river	Not met	This paper studied seabird distribution, breeding success, diet composition and foraging range in relation to the distance from each colony to a major river. River outflow variations were not measured. River influence was studied based on geographic location.
Precheur, C., Barbraud, C., Martail, F., Mian, M., Nicolas, J. C., Brithmer, R., ... & Bretagnolle, V.	2016	Some like it hot: effect of environment on population dynamics of a small tropical seabird in the Caribbean region	Article	Ecosphere	7	10				https://doi.org/10.1002/ecs2.1461	Not met	Met, river outflow	Not met	This paper analysed seabird population dynamics in relation environmental variables, including river discharge
Preston, T. J., Ropert-Coudert, Y., Kato, A., Chiaradia, A., Kirkwood, R., Dann, P., & Reina, R. D.	2008	Foraging behaviour of little penguins Eudyptula minor in an artificially modified environment	Article	Endangered Species Research	4	1-2		95	103	https://doi.org/10.3354/esr00069	Not met	Not met	Not met	This paper investigated the foraging behaviour of little penguins in an estuarine colony in relation to shipping channels near the mouth of the river. No river specific variables were used, no control marine site was used and no statement was made regarding the intent to study the influence of the river on seabirds.
Raphael, M. G., Shirk, A. J., Falxa, G. A., Pearson, S. F.	2015	Habitat associations of marbled murrelets during the nesting season in nearshore waters along the Washington to California coast	Article	Journal of Marine Systems	146			17	25	https://doi.org/10.1016/j.jmarsys.2014.06.010	Not met	Met, distance to rivers	Not met	This paper studied seabird distribution in relation to terrestrial and oceanographic variables, including distance to rivers.
Rayner, M. J., Dunphy, B. J., Lukies, K., Adams, N. J., Berg, M., Kozmian-Ledward, L., ... & Bury, S. J.	2021	Stable isotope record from a resident New Zealand seabird community suggests changes in distribution but not trophic position since 1878	Article	Marine Ecology Progress Series	678			171	182	https://doi.org/10.3354/meps13877	Not met	Not met	Not met	This paper used stable isotope analyses to assess long-term changes in the trophic ecology of seabirds in the Hauraki Gulf, New Zealand. Although the study aimed to disentangle baseline ecosystem effects—such as increased nitrogen inputs from wastewater and river catchment runoff—from seabird distributional changes by analysing muscle isotope values of forage fish over 43 years (1976–2019), it di…
Rebstock, G. A., & Boersma, P. D.	2018	Oceanographic conditions in wintering grounds affect arrival date and body condition in breeding female Magellanic penguins	Article	Marine Ecology Progress Series	601			253	267	https://doi.org/10.3354/meps12668	Not met	Met, plume index	Not met	This paper studied seabird demographics and body condition in relation to environmental conditions, including a plume index
Rebstock, G. A., & Boersma, P. D.	2023	Sex-specific migratory behaviour in a marine predator results in higher risks to females	Article	Marine Ecology Progress Series	725			141	156	https://doi.org/10.3354/meps14476	Not met	Not met	Not met	This study tracked male and female Magellanic penguins post-breeding, showing that females stayed closer to shore and farther north, increasing potential exposure to pollution. Although river plumes were discussed as a health risk, the study did not analyse river-specific variables or link pollution exposure to rivers using tissue data. There was also no stated intent to examine river effects on …
Ribic, C. A., Davis, R., Hess, N., & Peake, D.	1997	Distribution of seabirds in the northern Gulf of Mexico in relation to mesoscale features: initial observations	Article	ICES Journal of Marine Science	54	4		545	551	https://academic.oup.com/icesjms/article/54/4/545/607440	Met, Introduction: "Two mesoscale features [...] were investigated [...] such as cold-core eddies and freshwater influx [...]"; Methods: "Surface freshwater fraction (%), used to define the freshwater plume [...]"	N/A	N/A	This paper examined seabird distribution in the northern Gulf of Mexico in relation to mesoscale features, initially attempting to define the freshwater plume using surface freshwater fraction (%). However, due to its high correlation with sea-surface salinity (SSS), the plume metric was excluded. Nevertheless, SSS was used as a non-river-specific metric to assess the influence of the river plume…
Riedman, Ml; Estes, Ja	1988	Predation on seabirds by sea otters	Article	Canadian Journal of Zoology	66	6		1396	1402	10.1139/z88-205	Not met	Not met	Not met	This paper studied the consumption of seabirds by sea otters in two Large Marine Ecosystems (LMEs). River metrics were not utilised and no statement was made regarding the intention to study river effects on seabirds.
Robuck, Anna R.; Cantwell, Mark G.; McCord, James P.; Addison, Lindsay M.; Pfohl, Marisa; Strynar, Mark J.; McKinney, Richard; Katz, David R.; Wiley, David N.; Lohmann, Rainer	2020	Legacy and novel per- and polyfluoroalkyl substances in juvenile seabirds from the US Atlantic Coast	Article	Environmental Science & Technology	54	20		12938	12948	10.1021/acs.est.0c01951	Not met	Not met	Met, PFAS concentrations were compared between estuarine and offshore marine sites	This paper measured per- and polyfluoroalkyl substances (PFAS) concentrations and stable istopes ratios in seabird tissues between dfferent spatially and ecologically defined marine and estuarine ecosystems. This study suggested an increased potential for PFAS exposure in (source-based) terrestrially influenced environments like estuaries or brackish marshes in comparison to offshore/marine syste…
Roda, S. B., Rotger, A., Santangeli, A., Tavecchia, G., Sola, A., Catchot, S., ... & Sanz-Aguilar, A.	2025	Coping with ocean dynamics: Foraging strategy and implications for conservation of a small petrel	Article	Biological Conservation	302			110913		https://doi.org/10.1016/j.biocon.2024.110913	Not met	Not met	Not met	This paper studied seabird habitat selection using global positioning system (GPS) tracking data from European storm petrels. While the Ebro river delta was identified as a highly suitable foraging area, no river-specific metrics were used to confirm river effects, no statement was made regarding the intention to study river effects, and sampling sites did not contrast in river influence.
Ruzicka, James J.; Brodeur, Richard D.; Emmett, Robert L.; Steele, John H.; Zamon, Jeannette E.; Morgan, Cheryl A.; Thomas, Andrew C.; Wainwright, Thomas C.	2012	Interannual variability in the Northern California Current food web structure: Changes in energy flow pathways and the role of forage fish, euphausiids, and jellyfish	Review	Progress In Oceanography	102		SI	19	41	10.1016/j.pocean.2012.02.002	Not met	Not met	Not met	This paper studied how the trophic network structure within a Large Marine Ecosystem (LME) can vary between consecutive years using modelling. Seabird communities were used to represent part of network structure, but the effects of rivers were not studied, and no river specific variables were used.
Sánchez-Fortún, M., Amouroux, D., Tessier, E., Carrasco, J. L., & Sanpera, C.	2024	Mercury stable isotopes in seabirds in the Ebro delta (NE Iberian Peninsula): Inter-specific and temporal differences	Article	Environmental Pollution	347			123739		https://doi.org/10.1016/j.envpol.2024.123739	Not met	Not met	Not met	This paper investigated mercury (Hg) contamination in three Laridae species breeding in the Ebro delta using stable isotopes to assess trophic ecology and temporal variation. While it highlighted upstream legacy pollution and differences in freshwater vs. marine resource use, the study only sampled birds from within the estuary and did not include a control marine site (number of rivers = 0). It …
Santora, J. A., Schroeder, I. D., Field, J. C., Wells, B. K., & Sydeman, W. J.	2014	Spatio‐temporal dynamics of ocean conditions and forage taxa reveal regional structuring of seabird–prey relationships	Article	Ecological Applications	24	7		1730	1747	https://doi.org/10.1890/13-1605.1	Not met	Not met	Not met	This paper studied the relationship of seabird reproduction with prey abundance in shelf and oceanic habitats (the Monterey bay estuarine was excluded by authors, and also wasn't labeled as estuarine) under different hydrographic conditons across 18 years. No river specific variables were used, no control marine site was used and no statement was made regarding the intent to study the influence o…
Sato, Mei; Benoit-Bird, Kelly J.	2024	Diel vertical migrators respond to short-term upwelling events	Article	Geophysical Research Letters	51	2				10.1029/2023GL105387	Not met	Not met	Not met	This paper studied how pelagic seabirds control their horizontal distributions through fine-tuned diel vertical migration in response to upwelling. No river metrics were utilised and no statement of intent was made regarding the intention to study the effects of rivers on seabirds.
Schniedermeyer, Ethan; Roby, Daniel D.; Lyons, Donald E.; Suzuki, Yasuko; Collis, Ken	2020	Caspian tern response to managed reductions in nesting habitat	Article	Wildlife Society Bulletin	44	3		468	479	10.1002/wsb.1111	N/A	N/A	N/A	This paper investigated seabird responses to reductions in nesting habitat in inland colonies.
Schwemmer, Philipp; Adler, Sven; Guse, Nils; Markones, Nele; Garthe, Stefan	2009	Influence of water flow velocity, water depth and colony distance on distribution and foraging patterns of terns in the Wadden Sea	Article	Fisheries Oceanography	18	3		161	172	10.1111/j.1365-2419.2009.00504.x	Met, Introduction: "influences of water flow velocity, water depth, colony distance and distance to the closest estuary on [seabird] foraging behaviour"	Met, distance to the closest estuary	Not met	This paper studied seabird distribution and foraging behaviour in relation to environmental factors: water flow velocity, water depth, colony distance and distance to the closest estuary.
Scott, B. E., Sharples, J., Wanless, S., Ross, O. N., Frederiksen, M., & Daunt, F.	2006	The use of biologically meaningful oceanographic indices to separate the effects of climate and fisheries on seabird breeding success	Book chapter	Conservation Biology series- Cambridge	12			46		https://www.cambridge.org/core/books/abs/top-predators-in-marine-ecosystems/use-of-biologically-meaningful-oceanographic-indices-to-separate-the-effects-of-climate-and-fisheries-on-seabird-breeding-success/78498DBF2D6599FA9C4B56CF5D46C7CB	N/A	Met, river runoff	N/A	This paper used river runoff as a modelled variable to predict spring bloom timing, which was then linked to seabird breeding success (kittiwakes and guillemots) across years with and without fisheries interaction. Kittiwake success was significantly influenced by bloom timing and fisheries, while guillemot success was not (outflow metric not significant).
Seher, V. L., Holzman, B. A., Hines, E., Bradley, R. W., Warzybok, P., & Becker, B. H.	2022	Ocean-influenced estuarine habitat buffers high interannual variation in seabird reproductive success	Article	Marine Ecology Progress Series	689			155	167	https://doi.org/10.3354/meps14028	Not met	Not met	Met, comparison of breeding parameters between offshore and estuarine colonies	This paper studied the breeding ecology and diet variations between two spatially and ecologically defined colonies: an estuarine colony (Alcatraz) and an isolated offshore colony (Farallon Island).
Short, Jeffrey W.; Geiger, Harold J.; Haney, J. Christopher; Voss, Christine M.; Vozzo, Maria L.; Guillory, Vincent; Peterson, Charles H.	2017	Anomalously high recruitment of the 2010 Gulf menhaden (Brevoortia patronus) year class: evidence of indirect effects from the Deepwater Horizon blowout in the Gulf of Mexico	Article	Archives of Environmental Contamination and Toxicology	73	1	SI	76	92	10.1007/s00244-017-0374-0	Not met	Not met	Not met	This paper quantitatively evaluated the biological, environmental and oiling exposure-related factors that may have contributed to the extraordinarily high fish recruitment in the Gulf of Mexico. Seabird diet data and mortality from oil exposure was obtained from other studies and used in a model to estimate the extent of release from predation that may have occurred after the oil spill disaster.
Silva, Aline Barbosa; Valls, Fernanda C. L.; Marques, Fernanda Pinto; Bugoni, Leandro	2022	Movements of satellite tracked Magellanic penguins (Spheniscus magellanicus) in a wintering area in southern Brazil	Article	Ocean & Coastal Management	221					10.1016/j.ocecoaman.2022.106120	Not met	Not met	Not met	This paper assessed the variability of penguin movements, and related their foraging patterns to oceanographic features in their wintering grounds. River-specific metrics were not utilised and no statement was made regarding the intention to study the effects of rivers on seabirds.
Skov, Henrik; Prins, Erik	2001	Impact of estuarine fronts on the dispersal of piscivorous birds in the German Bight	Article	Marine Ecology Progress Series		214		279	287	10.3354	Met, Introduction& title: "on the linkage between seabird aggregations and estuarine fronts"	Not met	Not met	This paper studied the distribution variability of seabirds in relation to oscillations of regional currents and associated estuarine surface fronts.
Smith, J., Connell, P., Evans, R. H., Gellene, A. G., Howard, M. D., Jones, B. H., ... & Caron, D. A.	2018	A decade and a half of Pseudo-nitzschia spp. and domoic acid along the coast of southern California	Article	Harmful algae	79			87	104	http://dx.doi.org/10.1016/j.hal.2018.07.007	Not met	Not met	N/A	This study examined the effects of river discharge on domoic acid concentrations in the ocean and separately analysed its presence in stranded seabirds but did not directly link river discharge to seabird responses. The objective was to understand bloom variability and toxin production, not riverine effects on seabirds. As a result, it did not meet criteria 1 or 2, since river outflow was not use…
Smith, Joanna L.	2008	Avian habitat selection and foraging behaviour during breeding	Dissertation/Thesis	University of Washington, USA						https://www.researchgate.net/profile/Joanna-Smith-21/publication/263661782_Avian_habitat_selection_and_foraging_behaviour_during_breeding_Program_Authorized_to_Offer_Degree_School_of_Aquatic_and_Fishery_Sciences/links/00b4953b9a80436b16000000/Avian-habitat-selection-and-foraging-behaviour-during-breeding-Program-Authorized-to-Offer-Degree-School-of-Aquatic-and-Fishery-Sciences.pdf	Not met	Not met	Not met	This dissertation studied seabirds and waterfowl in two different systems. Seabirds in the offshore island system were studied in relation to foraging strategies during chick rearing but there was no comparison to the estuarine region in the same species.
Stockwell, Susie; Greenwell, Claire N.; Dunlop, James N.; Loneragan, Neil R.	2022	Distribution and foraging by non-breeding Caspian terns on a large temperate estuary of south-western Australia - preliminary investigations	Article	Pacific Conservation Biology	28	1		48	56	10.1071/PC20082	Not met	Not met	Not met	This study investigated the distribution, abundance, and foraging ecology of seabirds, during five months of their non-breeding season, within an estuary. No river-specific metrics were used and no marine control site was used as a comparison. Also no statement was made regarding the intention to study the effects of rivers on seabirds.
Sulc, A.	2019	Chlorophyll-a patterns during Magellanic penguin breeding at Punta Tombo	Dissertation/Thesis	University of Washington, USA						https://digital.lib.washington.edu/researchworks/items/58e9e0d1-2c18-498d-9391-1e0c6afb5946	Not met	Not met	Not met	This paper studied chick starvation in relation to chlorophyll-a (Chl-a) patterns, which may be influenced by river plumes. No river-specific metrics were utilised and no statement was made regarding the intention to study river influence on seabirds.
Suzuki, Yasuko	2012	Piscivorous colonial waterbirds in the Columbia river estuary: Demography, dietary contaminants, and management	Dissertation/Thesis	Oregon State University, USA						https://www.birdresearchnw.org/SuzukiYasuko2012.pdf	Not met	Not met	Not met	This dissertation compared the demographics, contaminant levels and diet between two colonies in the same estuary, but no control “marine site” was utilised. No river-specific metrics were utilised. This dissertation also did not have a statement about their intent to study the effects of the river in seabird responses.
Sydeman, William J.; Santora, Jarrod A.; Thompson, Sarah Ann; Marinovic, Baldo; Di Lorenzo, Emanuele	2013	Increasing variance in North Pacific climate relates to unprecedented ecosystem variability off California	Article	Global Change Biology	19	6		1662	1675	10.1111/gcb.12165	Not met	Not met	Not met	This paper investigated the numerical responses of seabirds and salmon to variation in the relative abundance (catch per unit effort, CPUE) of krill and juvenile rockfish in a Large Marine Ecosystem (LME). No control “marine site” was utilised. No river-specific metrics were utilised. No statement was made about their intent to study the effects of the river in seabird responses.
Tavares, D. C., Fulgencio de Moura, J., & Siciliano, S.	2016	Environmental predictors of seabird wrecks in a tropical coastal area	Article	Plos One	11	12				https://doi.org/10.1371/journal.pone.0168717	Not met	Met, river outflow	Not met	This paper studied seabird stranding numbers in relation to storm intensity (river outflow, wave height and period).
Thaysen, Clara; Sorais, Manon; Verreault, Jonathan; Diamond, Miriam L.; Rochman, Chelsea M.	2020	Bidirectional transfer of halogenated flame retardants between the gastrointestinal tract and ingested plastics in urban-adapted ring-billed gulls	Article	Science Of The Total Environment	730					10.1016/j.scitotenv.2020.138887	Not met	Not met	Not met	This paper examined the relative concentrations of several halogenated flame retardants (HFRs) in an inland population of urban-dwelling ring-billed gulls (Larus delawarensis) and the plastics in their gastrointestinal (GI) tracts. No river-specific metrics were utilised and no marine "control" site was utilised.
Thébault, J., Bustamante, P., Massaro, M., Taylor, G., & Quillfeldt, P.	2021	Influence of species-specific feeding ecology on mercury concentrations in seabirds breeding on the Chatham Islands, New Zealand	Article	Environmental Toxicology and Chemistry	40	2		454	472	https://doi.org/10.1002/etc.4933	Not met	Not met	Not met	This study investigated mercury (Hg) contamination across a seabird community using bulk and compound-specific stable isotope analysis to infer trophic position and foraging distribution. While it identified feeding habitat and trophic level as key drivers of Hg exposure, the study did not include river-specific metrics (e.g. outflow, distance to river mouth), it did not compare river-influenced …
Thibault, M., Weiss, L., Fernandez, R., Avargues, N., Jaquemet, S., Lebreton, L., ... & Le Corre, M.	2024	Barau's petrel, Pterodroma baraui, as a bioindicator of plastic pollution in the South-West Indian Ocean: A multifaceted approach	Article	Marine Environmental Research	202			106709		https://doi.org/10.1016/j.marenvres.2024.106709	Met, Introduction: "We assessed the Barau’s petrel (Pterodroma baraui) as a bioindicator of plastic pollution [...] through a multifaceted approach: we modelled plastic dispersal and accumulation using a regional dynamic oceanographic model incorporating inputs from all rivers of the Indian Ocean during the seabird breeding season."	Met	N/A	This paper correlated modeled plastic debris concentrations in the Western Indian Ocean (from river outflow) with global positioning system (GPS) locations of tracked petrels. It explicitly included rivers in its objectives (as part of a multifaceted approach) and therefore examined seabird habitat selection in relation to rivers. Additionally, it analysed plastic ingestion in petrels via stomach…
van Rijn, S., & van Eerden, M. R.	2022	Food choice and prey selection by great cormorants Phalacrocorax carbo in a shallow coastal zone in the Dutch delta area: importance of local flatfish stocks	Article	Ardea	109	3		507	528	https://doi.org/10.5253/arde.v109i2.a20	Not met	Not met	Not met	This paper examined the diet of cormorants in the Voordelta. While it mentioned that cormorants relying on coastal habitats may breed later than those foraging in freshwater areas, it did not analyse this relationship (van Eerden & van Rijn unpubl. data). The study lacked marine control sites, did not state an intent to study river effects on seabirds, and did not use river-specific metrics.
Veen, J., Dallmeijer, H., Schlaich, A. E., Veen, T., & Mullié, W. C.	2019	Diet and foraging range of slender-billed Gulls Chroicocephalus genei breeding in the Saloum delta, Senegal	Article	Ardea	107	1		33	46	https://doi.org/10.5253/arde.v107i1.a8	Not met	Not met	Not met	This paper investigated seabird distribution preferences within the Saloum delta in relation to several types of microhabitat (river mouth, lagoon, etc). All birds were sampled from this delta region, therefore no "marine" control site was utilised as a comparison. No statement was made regarding the intention to study the effects of the river on seabirds and no river-specific metrics were utilis…
Waggitt, James J.; Torres, Ricardo; Fraser, Shaun	2020	Foraging seabirds respond to an intermittent meteorological event in a coastal environment	Article	Marine Ornithology	48	1		125	131	https://www.marineornithology.org/PDF/48_1/48_1_125-131.pdf	Met, Introduction: "this study uses the [...]occurrence of the Western Iberian Buoyant Plume intrusion to ask whether (1) temporal changes in the number of foraging seabirds are correlated with these physical processes"	Not met	Not met	This paper studied the temporal variations in seabird abundance in relation to an estuarine plume intrusion following an extreme river discharge event.
Walker, Ta	1992	A record crested tern Sterna-Bergii colony and concentrated breeding by seabirds in the Gulf of Carpentaria	Article	Emu-Austral Ornithology	92			152	156	10.1071/MU9920152	Not met	Not met	Not met	This paper studied the temporal relationship between the number of breeding birds/nests and seawater salinity, temperature and rainfall. Although river runoff is suggested to be responsible for the synchronization of breeding, no river-specific metrics were utilised and no statement was made regarding the intent to study the effects of rivers on seabirds.
Waugh, S. M., Griffiths, J. W., Poupart, T. A., Filippi, D. P., Rogers, K., & Arnould, J. Y.	2018	Environmental factors and fisheries influence the foraging patterns of a subtropical seabird, the Westland petrel (Procellaria westlandica), in the Tasman Sea	Article	The Condor: Ornithological Applications	120	2		371	387	https://doi.org/10.1650/CONDOR-17-179.1	Not met	Not met	Not met	This paper studied seabird distribution in relation to bathymetry, sea surface temperature (SST), chlorophyll-a (Chl-a) and fisheries. No river-specific metrics were utilised and no statement was made regarding the intention to study river effects on seabirds.
Weigum, E.	2019	Using seasonal mass-balanced models of the Algoa Bay ecosystem to investigate African penguin and small pelagic fish interactions	Dissertation/Thesis	University of Cape Town, ZAF						http://hdl.handle.net/11427/31308	Not met	Not met	Not met	This thesis modelled trophic dynamics in Algoa Bay using an ecosystem modelling software called Ecopath with Ecosim (EwE) to assess seasonal variation and the impact of fishing on seabirds, particularly African penguins, through their reliance on anchovies and sardines. While the study examined seabird–prey relationships, it did not include river-specific variables, compare river-influenced versu…
Wells, Brian K.; Santora, Jarrod A.; Henderson, Mark J.; Warzybok, Pete; Jahncke, Jaime; Bradley, Russell W.; Huff, David D.; Schroeder, Isaac D.; Nelson, Peter; Field, John C.; Ainley, David G.	2017	Environmental conditions and prey-switching by a seabird predator impact juvenile salmon survival	Article	Journal of Marine Systems	174			54	63	10.1016/j.jmarsys.2017.05.008	Not met	Not met	Not met	This paper studied the relationship between seabird population size, distribution and diet with upwelling intensity, survival of juvenile Chinook salmon (alternate prey) and freshwater discharge. However, freshwater discharge was not studied directly in relation to seabird abundance, rather it was studied in relation to salmon survival.
Whittington, P. A.	2016	Recent trends of the Kelp gull (Larus dominicanus) in South Africa	Article	Waterbirds	39			99	113	https://doi.org/10.1675/063.039.sp102	Not met	Not met	Not met	This paper studied long-term seabird demographics in South Africa and reported flooding events. No river-specific metrics were utilised and no statement was made regarding the intention to study river effects on seabirds.
Yang, Y., Sun, F., Liu, K., Chen, J., Zheng, T., & Tang, M.	2022	Influence of heavy metals on Saunders's gull (Saundersilarus saundersi) reproduction in the Yellow river estuary: risk assessment and bioaccumulation	Article	Environmental Science and Pollution Research, 29(54), 82379-82389.	29	54		82379	82389	https://doi.org/10.1007/s11356-022-21139-4	Not met	Not met	Not met	This paper investigated heavy metal contamination in the Yangtze (Changjiang) river estuary by measuring concentrations in sediments, bird food sources, and eggs to assess bioaccumulation and reproductive effects. While some fish were collected offshore, seabird colonies were not sampled in marine environments. The study focused exclusively on estuarine exposure, included no control “marine” samp…
Yen, P. P., Huettmann, F., Cooke, F.	2004	A large-scale model for the at-sea distribution and abundance of Marbled murrelets (Brachyramphus marmoratus) during the breeding season in coastal British Columbia, Canada	Article	Ecological Modelling	171	4		395	413	https://doi.org/10.1016/j.ecolmodel.2003.07.006	Not met	Met, distance to streams	Not met	This paper studied seabird distribution patterns in relation to environmental variables, including distance to streams.
Zamon, J. E., Tolimieri, N., Chasco, B. E., Hunsicker, M. E., Van Doornik, D. M., Burke, B. J., ... & Phillips, E. M.	2024	Stock-specific spatial overlap among seabird predators and Columbia river juvenile Chinook salmon suggests a mechanism for predation during early marine residence	Article	Marine and Coastal Fisheries	16	6		e10318		https://doi.org/10.1002/mcf2.10318	Not met	Not met	Not met	This study assessed seabird–salmon overlap to estimate predation risk across a broad region. Although high overlap occurred near known river-influenced areas, river influence was discussed based on geographic location. The authors did not isolate river effects using outflow, distance to rivers, or other river-specific metrics, nor did they state an intent to examine river influence on seabird–sal…
Zamon, Jeannette E.; Phillips, Elizabeth M.; Guy, Troy J.	2014	Marine bird aggregations associated with the tidally-driven plume and plume fronts of the Columbia river	Article	Deep-Sea Research Part Ii-Topical Studies In Oceanography	107			85	95	10.1016/j.dsr2.2013.03.031	Met, Introduction: "We investigated four basic aspects of predator response to the [...] River plume and the strength and location of plume" fronts.	Met, plume front location and strength	Not met	This paper analysed seabird abundance and distribution in relation to river plume and the strength and position of plume-associated tidal fronts.

## Sheet: Table S2
Table S2. Information extracted from the selected papers, including environmental variables related to seabird biological responses (N = 51).
Reference	Year of publication	Study duration (years)1	Species common name	Life stage2	Locations	River name3	River class4	Extrinsic disturbances5 (Y/N)	Meteorological data6	River-specific data7	Oceanographic data8	Prey abundance data9	River effects10	Habitat selection11	Diet/feeding behaviour11	Health and disease11	Demographics11	Metereological and physical drivers11	River-specific variables11	Plume indicators11	Distance to rivers11	Number of rivers11	Outflow11	Chl-a11	SSS11	SST11	Turbidity/water clarity11	Prey abundance11	Most informative river metric in the paper12	Evidence type13
Anderson et al. (2007)	2007	2	Caspian tern	Br	East Sand Island, Columbia river estuary, United States	Columbia	L	Y (colony relocation)	N/A	Outflow (temporal)	Plume/SSS-salinity zones	Trawl catches (Pacific herring, Pacific sardine, anchovies, smelt)	Habitat selection, diet/feeding behaviour, demographics	1	1	0	1	0	1	1	0	0	1	0	1	0	0	1	Plume/SSS-salinity zones	conclusive
Barrett (2008)	2008	3	Marbled murrelet	Br	Desolation Sound, Clayoquot Sound, southwestern British Columbia, Canada	Creeks, streams	VS	N	Tidal action (speed, depth)	Number/weighted; Distance nest - stream mouth	Plume/SST	N/A	Habitat selection	1	0	0	0	1	1	1	1	1	0	0	0	1	0	0	Number/weighted	conclusive
Bearhop et al. (1999)	1999	3	Great cormorant	NS	Hampshire, River Test; Severn, River Wye; Lancashire & Cumbria; Foula, Shetland; River Dee, Aberdeenshire, United Kingdom	Dee, Wye, Severn	S	N	N/A	Number/control	N/A	N/A	Diet/feeding behaviour	0	1	0	0	0	1	0	0	1	0	0	0	0	0	0	Number/control	conclusive
Binkowski et al. (2021)	2021	3	Great black-backed gull, herring gull, lesser black-backed gull,	Br	English Channel coast: (i) Seine estuary, 8 km from Le Havre city and Ratier Island; (ii) Normand-Breton gulf, Chausey Islands, France	Seine	M	N	N/A	Number/control	N/A	N/A	Diet/feeding behaviour, health and disease	0	1	1	0	0	1	0	0	1	0	0	0	0	0	0	Number/control	conclusive
Cama et al. (2012)	2012	2	Slender-billed gull	NS	Ebro delta, western Mediterranean Sea, Spain	Ebro	M	N	N/A	Distance to the river mouth	Plume/Chl-a, SST	N/A	Habitat selection	1	0	0	0	0	1	1	1	0	0	1	0	1	0	0	Plume/Chl-a, SST	conclusive
Clark-Wolf et al. (2023)	2023	38	Magellanic penguin	Br & NBr	Punta Tombo, southern Argentina; coasts of northern Argentina, La Plata river, Uruguay, southern Brazil	La Plata	VL	Y (marine heatwave, storms, floods)	Rainfall, air temperature	N/A	Plume/SST	N/A	Demographics	0	0	0	1	1	0	1	0	0	0	0	0	1	0	0	Plume/SST	conclusive
Collar et al. (2017)	2017	11	Caspian tern	Br	East Sand Island, Columbia river estuary, United States	Columbia	L	N	N/A	Outflow (average monthly discharge)	N/A	Purse seine (Northern anchovy, Pacific herring, shiner perch, surf smelt, American shad, juvenile salmonids)	Diet/feeding behaviour, demographics	0	1	0	1	0	1	0	0	0	1	0	0	0	0	1	Outflow	conclusive
Colombelli-Négrel et al. (2022)	2022	38; 16	Little penguin	Br & NBr	Granite Island (Encounter Bay) and coastal ocean zone, Granite Island–Murray river, southern Australia	Murray	M	Y (drought)	Rainfall	Outflow (daily values averaged monthly)	Plume/Chl-a, SST	Haul seine (annual Southern garfish commercial catch)	Demographics	0	0	0	1	1	1	1	0	0	1	1	0	1	0	1	Outflow	conclusive
Day et al. (2012)	2012	7	Glaucous gull, glaucous-winged gull, common murre, thick-billed murre	Br (egg)	Bering Sea, Bering Strait, Cook Inlet, Gulf of Alaska, Norton Sound, United States	Yukon	L	N	N/A	Number/control	N/A	N/A	Diet/feeding behaviour, health and disease	0	1	1	0	0	1	0	0	1	0	0	0	0	0	0	Number/control	conclusive
de la Cruz et al. (2021)	2021	10	Balearic shearwater	NBr	Portuguese southwest coast to Gulf of Cádiz, Portugal / Spain	Guadiana, Guadalquivir	M	N	N/A	Distance to Guadiana and Guadalquivir rivers	Plume/Chl-a, SST, Turb	N/A	Habitat selection	1	0	0	0	0	1	1	1	0	0	1	0	1	1	0	Distance	conclusive
Dias et al. (2012)	2012	3	Great cormorant	NS	La Vacariza Island, northwestern Iberian Peninsula, Spain	Minho	M	N	N/A	Outflow (monthly river discharge)	N/A	N/A	Diet/feeding behaviour	0	1	0	0	0	1	0	0	0	1	0	0	0	0	0	Outflow	conclusive
Diaz-Santibañez et al. (2023)	2023	2	Guanay cormorant	NS	Nine guano islands along the Peruvian coast, Peru	SUR	VS-S	N	N/A	Number/ordinal	N/A	N/A	Health and disease	0	0	1	0	0	1	0	0	1	0	0	0	0	0	0	Number/ordinal	conclusive
Elliott et al. (1989)	1989	16	Rhinoceros auklet, double-crested cormorant, pelagic cormorant, glaucous-winged gull, ancient murrelet, fork-tailed storm-petrel, Leach's storm-petrel	Br (egg)	Thirteen coastal nest sites, British Columbia, Canada	Fraser	L	N	N/A	Number/control	N/A	N/A	Health and disease	0	0	1	0	0	1	0	0	1	0	0	0	0	0	0	Number/control	inconclusive
Farinós-Celdrán et al. (2019)	2019	2	Great cormorant	NBr	Segura river, Mediterranean Sea, Spain	Segura	S	N	N/A	Number/control	N/A	N/A	Diet/feeding behaviour	0	1	0	0	0	1	0	0	1	0	0	0	0	0	0	Number/control	conclusive
Garcia-Heras et al. (2024)	2024	3	Marbled murrelet	Br	From Pacific City to Florence, central coast of Oregon, United States	Creeks, Yaquina, Nestucca, Siuslaw	VS-S	N	Biologically effective upwelling transport index (BEUTI)	Number/weighted	Plume/Chl-a, SSS, SST	N/A	Habitat selection	1	0	0	0	1	1	1	0	1	0	1	1	1	0	0	Number/weighted	conclusive
Gladics et al. (2015)	2015	10	Common murre	Br	Yaquina Head, Newport, Oregon, United States	Yaquina	S	N	MEI, NOI, NPGO, PDO, upwelling indices, winds	Number/control	Plume/SST	N/A	Diet/feeding behaviour, demographics	0	1	0	1	1	1	1	0	1	0	0	0	1	0	0	Number/control	conclusive
Greenwell et al. (2021)	2021	3	Fairy tern	Br	Point Walter, Penguin Island and Rottnest Island, southwestern Australia	Swan-Canning	M	N	Rainfall	Number/control	Plume/SST (temporal)	N/A	Diet/feeding behaviour	0	1	0	0	1	1	1	0	1	0	0	0	1	0	0	Number/control	conclusive
Haynes et al. (2011)	2011	1	Marbled murrelet	Br	Gilbert Bay, Whiting river, Speel river, Port Snettisham, Alaska, United States	Creeks, Speel, Whiting	VS-S	N	Tidal slicks	Distance to creeks/flyways	N/A	Accoustic data (echosounder, Prey schools - Capelin)	Habitat selection	1	0	0	0	1	1	0	1	0	0	0	0	0	0	1	Distance	conclusive
Kowalczyk et al. (2015a)	2015	3	Little penguin	Br	Hobsons Bay, Port Phillip Bay, southern Australia	Yarra	S	Y (drought)	Rainfall	Outflow (daily values averaged annually)	Plume/Chl-a, SSS, SST	Fish Surveys (Biomass in tonnes, clupeids such as anchovy, pilchard, sandy sprat, blue sprat)	Habitat selection, diet/feeding behaviour, demographics	1	1	0	1	1	1	1	0	0	1	1	1	1	0	1	Plume/Chl-a, SSS, SST	conclusive
Kowalczyk et al. (2015b)	2015	3	Little penguin	Br	Hobsons Bay, Port Phillip Bay, southern Australia	Yarra	S	N	N/A	N/A	Plume/Chl-a, SSS, SST, Turb	N/A	Habitat selection	1	0	0	0	0	0	1	0	0	0	1	1	1	1	0	Plume/Chl-a, SSS, SST, Turb	conclusive
Kralj et al. (2025)	2025	2	Common tern	Br	Sava river, Croatia	Drava, Sava	M	N	N/A	Number/control	N/A	N/A	Diet/feeding behaviour	0	1	0	0	0	1	0	0	1	0	0	0	0	0	0	Number/control	conclusive
Lamb et al. (2020)	2020	3	Brown pelican	Br & NBr	Six colonies in the Gulf of Mexico, southeastern United States	Rio Grande, Colorado, Guadalupe, Brazos, Suwannee, Mississippi	S-VL	N	N/A	Distance to major river outflow	Plume/SSS, SST (NPP is not Chl-a)	N/A	Habitat selection	1	0	0	0	0	1	1	1	0	0	0	1	1	0	0	Plume/SSS, SST	conclusive
Lambert et al. (2018)	2018	10	Common murre, razorbill, northern fulmar, northern gannet, unidentified alcids	NBr	Vilaine, Loire, Gironde and Adour rivers, France	Vilaine, Adour, Loire, Gironde	S-L	N	N/A	N/A	Plume/Chl-a, SSS, SST	N/A	Habitat selection	1	0	0	0	0	0	1	0	0	0	1	1	1	0	0	Plume/Chl-a, SSS, SST	conclusive
Loredo et al. (2019)	2019	3	Common murre	NBr	Grays Harbor, Columbia river mouth, Tillamook Head, Yaquina Head, United States	Columbia	L	Y (marine heatwave)	N/A	N/A	Plume/Chl-a, SSS-salinity class, SST	N/A	Habitat selection, diet/feeding behaviour	1	1	0	0	0	0	1	0	0	0	1	1	1	0	0	Plume/Chl-a, SSS-salinity class, SST	conclusive
Lyons (2010)	2010	10	Caspian tern, double-crested cormorant	Br	Columbia river estuary, Rice and East Sand islands, United States	Columbia	L	Y (colony relocation)	PDO, MEI, upwelling indices	Outflow (single annual measured per season)	Plume/SST	Seine trawl (frequency of occurrence of marine forage fish - Northern anchovy, Pacific herring, Pacific sardine - in hauls)	Diet/feeding behaviour, demographics	0	1	0	1	1	1	1	0	0	1	0	0	1	0	1	Outflow	conclusive
Lyons et al. (2014)	2014	15	Double-crested cormorant	Br	Columbia river estuary, East Sand Island, United States	Columbia	L	N	PDO, MEI, PNI, NPGO, upwelling indices	Outflow (annual value, averaged from daily April-July)	Plume/SST	Estuary purse seine catches (juvenile salmonids, marine forage fishes - anchovy, herring, sandlance, smelts, freshwater/estuarine resident fish)	Diet/feeding behaviour	0	1	0	0	1	1	1	0	0	1	0	0	1	0	1	Outflow	conclusive
Markones (2007)	2007	4	Arctic tern, black-legged kittiwake, common gull, common murre, common tern, great black-backed gull, herring gull, lesser black-backed gull, northern fulmar, northern gannet, razorbill, Sandwich tern	Br	Elbe river, North Sea, Germany	Elbe	M	N	N/A	N/A	Plume/SSS, SST, Turb	N/A	Habitat selection	1	0	0	0	0	0	1	0	0	0	0	1	1	1	0	Plume/SSS, SST, Turb	conclusive
Masiá et al. (2019)	2019	1	Blackheaded gull, European shag, yellow-legged gull	NS	Esva, Nalón, Llinares and Eo rivers, Celtic–Biscay Shelf, Spain	Alvares/Avilés, Linares/Villaviciosa, Eo	VS-M	N	N/A	Number/control	N/A	N/A	Health and disease	0	0	1	0	0	1	0	0	1	0	0	0	0	0	0	Number/control	inconclusive
Matsumoto et al. (2016)	2016	1	Streaked shearwater	Br	Meshima Island, Danjo-gunto archipelago, Japan	Changjiang	VL	N	N/A	N/A	Plume/Chl-a, SST	N/A	Habitat selection	1	0	0	0	0	0	1	0	0	0	1	0	1	0	0	Plume/Chl-a, SST	conclusive
Mauco & Favero (2005)	2005	7	Common tern	NBr	Punta Rasa, Samborombón Bay, southern Río de la Plata estuary, Argentina	La Plata	VL	N	SOI, rainfall, winds	Outflow (accumulated from November of the same year to March of the subsequent year)	N/A	N/A	Diet/feeding behaviour	0	1	0	0	1	1	0	0	0	1	0	0	0	0	0	Outflow	conclusive
McDuie et al. (2018)	2018	2	Wedge-tailed shearwater	Br	Heron Island, southern Great Barrier Reef, eastern Australia	Calliope	S	N	N/A	N/A	Plume/Chl-a, SST, Turb	N/A	Habitat selection	1	0	0	0	0	0	1	0	0	0	1	0	1	1	0	Plume/Chl-a, SST, Turb	conclusive
Nunes et al. (2022)	2022	4	Brown booby, red-billed tropicbird, Trindade petrel,	NS	Abrolhos archipelago and Trindade Island, southeast coast, Brazil	Doce	L	Y (dam collapse)	N/A	N/A	Plume/SST	N/A	Habitat selection, diet/feeding behaviour, health and disease	1	1	1	0	0	0	1	0	0	0	0	0	1	0	0	Plume/SST	inconclusive
Pastran et al. (2021)	2021	2	Marbled murrelet	Br	Laskeek Bay, Louise Island, British Columbia, Canada	Creeks	VS	N	Rainfall, winds	Distance to streams	Plume/SST	Accoustic data (echosounder, number of fish schools, species unspecified)	Habitat selection	1	0	0	0	1	1	1	1	0	0	0	0	1	0	1	Distance	conclusive
Phillips et al. (2017)	2017	3	Common murre, sooty shearwater	Br, NBr	Columbia river, Oregon and Washington coasts, United States	Columbia	L	N	N/A	Outflow (average daily flow)	Plume/SSS, SST, Turb	Trawl and accoustic data (juvenile salmonids, Northern anchovy, Pacific herring, Pacific sardine, smelts, California market squid)	Habitat selection	1	0	0	0	0	1	1	0	0	1	0	1	1	1	1	Plume/SSS, SST, Turb	conclusive
Phillips et al. (2018)	2018	2	Common murre, sooty shearwater	Br, NBr	Columbia river plume, Oregon and Washington coasts, United States	Columbia	L	N	N/A	N/A	Plume/SSS	N/A	Habitat selection	1	0	0	0	0	0	1	0	0	0	0	1	0	0	0	Plume/SSS	conclusive
Phillips et al. (2021)	2021	3	Common murre, sooty shearwater	NS	Eight sites along Oregon and Washington coasts, United States	Columbia	L	N	N/A	N/A	Plume/SSS, Turb	Trawl and accoustic data (juvenile salmonids, Northern anchovy, coastal pelagic fish species)	Habitat selection	1	0	0	0	0	0	1	0	0	0	0	1	0	1	1	Plume/SSS, Turb	conclusive
Poupart et al. (2017)	2017	6	Little penguin	Br	Buller, Marlborough, Wellington, five colonies in central New Zealand	Nile, Hutt, Buller	S-M	N	N/A	Distance colony-river	N/A	N/A	Habitat selection, diet/feeding behaviour, demographics	1	1	0	1	0	1	0	1	0	0	0	0	0	0	0	Distance	conclusive
Precheur et al. (2016)	2016	20	Audubon’s shearwater	Br & NBr	Hardy Islet, Martinique, France	Orinoco, Amazon	VL	N	SOI, NAO	Outflow (daily discharge averaged across 2-month Br and NBr seasons)	Plume/SST	N/A	Demographics	0	0	0	1	1	1	1	0	0	1	0	0	1	0	0	Outflow	conclusive
Raphael et al. (2015)	2015	13	Marbled murrelet	Br	Washington, Oregon and California coasts, United States	Creeks, Klamath, Smith, San Joaquin, Columbia	VS-L	N	ONI, PDO, upwelling indices	Distance to major river	Plume/Chl-a, SST	N/A	Habitat selection	1	0	0	0	1	1	1	1	0	0	1	0	1	0	0	Distance	conclusive
Rebstock & Boersma (2018)	2018	31	Magellanic penguin	Br	Punta Tombo, southern Argentina; coasts of northern Argentina, La Plata river, Uruguay, southern Brazil	La Plata	VL	N	SOI, SAM, wind stress	N/A	Plume/SST	Trawl catches (landings of Argentine anchovy, Brazilian sardine)	Health and disease, demographics	0	0	1	1	1	0	1	0	0	0	0	0	1	0	1	Plume/SST	conclusive
Ribic et al. (1997)	1997	2	Black tern, bridled tern, brown noddy, common tern, least tern, royal tern, Sandwich tern, sooty tern, Bonaparte’s gull, herring gull, laughing gull, Audubon’s shearwater, band-rumped storm-petrel, Cory shearwater	NS	Mississippi river, Gulf of Mexico, United States	Mississippi	VL	Y (flood)	N/A	N/A	Plume/Chl-a, SSS, SST	N/A	Habitat selection	1	0	0	0	0	0	1	0	0	0	1	1	1	0	0	Plume/Chl-a, SSS, SST	conclusive
Robuck et al. (2020)	2020	1	Herring gull chicks, laughing gull, brown pelican chicks, great shearwaters, Royal tern, Sandwich tern	NBr (deceased juvenile)	Cape Fear river estuary, North Carolina; Massachusetts Bay, Massachusetts; Narragansett Bay, Rhode Island, United States	Cape Fear, >1 BSUR	VS-M	N	N/A	Number/control	N/A	N/A	Diet/feeding behaviour, health and disease	0	1	1	0	0	1	0	0	1	0	0	0	0	0	0	Number/control	conclusive
Schwemmer et al. (2009)	2009	5	Artic tern, common tern	Br	Wadden Sea, German north coast, Germany	Elbe	M	N	Tides, currents and other meteorological data nested in a model	Distance to estuaries; Outflow (hourly, embedded in hydrodynamic model	N/A	N/A	Habitat selection, diet/feeding behaviour	1	1	0	0	1	1	0	1	0	1	0	0	0	0	0	Distance	not significant
Scott et al. (2006)	2006	20-30	Black-legged kittiwake, common murre	Br	River Forth, Scotland, United Kingdom	River Forth	S	Y (industrial fishery)	Tidal forcing, winds, rainfall nested in a model	Outflow (daily freshwater input used as daily forcing in the 1-D model)	Plume/Chl-a, SST	N/A	Demographics	0	0	0	1	1	1	1	0	0	1	1	0	1	0	0	Outflow	inconclusive
Seher et al. (2022)	2022	3	Pigeon guillemot	Br	Alcatraz Island and Southeast Farallon Island, California, United States	Petaluma, Napa, Guadalupe, San Joaquin, Sacramento	VS-M	Y (marine heatwave)	BEUTI, MOCI	Outflow (average freshwater input per water year, Oct–Sep, rainfall-driven discharge); Number/control	N/A	N/A	Diet/feeding behaviour, demographics	0	1	0	1	1	1	0	0	1	1	0	0	0	0	0	Number/control	conclusive
Skov & Prins (2001)	2001	8	Black-throated diver, red-throated diver	NBr	German Bight, south-eastern North Sea, Germany	Elbe	M	N	N/A	N/A	Plume/Chl-a, SSS, SST, Turb	N/A	Habitat selection	1	0	0	0	0	0	1	0	0	0	1	1	1	1	0	Plume/Chl-a, SSS, SST, Turb	conclusive
Tavares et al. (2016)	2016	4	Brown booby, magnificent frigatebird, kelp gull, Cabot's tern,	NS (deceased)	Eleven sites within 480 km, southeastern Brazilian coast, Brazil	São Jorge, Macaé, Paraíba, Doce	S-L	Y (storm)	Wind, waves, currents/upwelling index	Outflow	Plume/Chl-a, SST, Turb	N/A	Demographics	0	0	0	1	1	1	1	0	0	1	1	0	1	1	0	Outflow	conclusive
Thibault et al. (2024)	2024	2	Barau's petrel	Br	336 river mouths in the Indian Ocean, multiple countries	336 rivers	VS-M	N	Wind (nested in a model)	Outflow	N/A	N/A	Habitat selection, health and disease	1	0	1	0	1	1	0	0	0	1	0	0	0	0	0	Outflow	inconclusive
Waggitt et al. (2020)	2020	1	Yellow-legged gull, European shag,	Br	Northern Ría de Vigo, northwestern Spain	Minho	M	Y (storm, flood)	Tidal current, wind, seastate	N/A	Plume/SSS	N/A	Habitat selection	1	0	0	0	1	0	1	0	0	0	0	1	0	0	0	Plume/SSS	conclusive
Yen et al. (2004)	2004	68; 22	Marbled murrelet	Br	Coastal British Columbia, Canada	Creeks	VS	N	Tidal current	Distance to estuaries	Plume/SST	N/A	Habitat selection	1	0	0	0	1	1	1	1	0	0	0	0	1	0	0	Distance	conclusive
Zamon et al. (2014)	2014	4	Common murre, sooty shearwater	Br, NBr	Oregon and Washington coasts, United States	Columbia	L	N	N/A	N/A	Plume/SSS, SST	N/A	Habitat selection	1	0	0	0	0	0	1	0	0	0	0	1	1	0	0	Plume/SSS, SST	conclusive
														28	20	9	13	22	36	34	10	14	15	15	15	30	8	11
1Study duration (years): reflects the number of calendar years involved in the research. Multiple values indicate separate periods/datasets; semicolons represent non-consecutive periods of data collection and hyphens correspond to a reported range.
2Life stage: refers to whether the studied seabirds were breeding (Br), non-breeding (NBr) or life stage was not specified (NS); Br & NBr refers to data combined from the same species across life stages; Br, NBr refers to data from different species, each in a distinct life stage.
3River name: name of rivers involved in the study, in ascending order of flow according to the framework described by Meijer et al. (2021) ; SUR, several unidentified rivers; BSUR, bay with several unidentified rivers.
4River class: river size class according to Meijer et al. (2021); VS, very small (<10 m³ s-1); S, small (10-100 m³ s-1); M, medium (100-1000 m³ s-1); L, large (1000-10,000 m³ s-1); VL, very large (>10,000 m³ s-1). For graphical illustration purposes, different rivers belonging to the same class and studied for the same river effect were counted as a single occurrence of that river class.
5Extrinsic Disturbances (Y/N): Disturbances noted according to IUCN threats classification scheme (7, Natural system modifications; 11, Climate change & severe weather) (Dias et al., 2019b; https://www.iucnredlist.org/resources/threat-classification-scheme). Y corresponds to studies reporting extrinsic events affecting river or seabird systems during the study period. N corresponds to study condi…
6Meteorological data: extracted weather-related or physical driver variables; ENSO, El Niño–Southern Oscillation; SOI , Southern Oscillation Index; ONI, Oceanic Niño Index; MEI, Multivariate ENSO Index; PDO, Pacific Decadal Oscillation; NPGO, North Pacific Gyre Oscillation; NAO, North Atlantic Oscillation; SAM = Southern Annular Mode; BEUTI, Biologically Effective Upwelling Transport Index; MOCI,…
7River-specific data: extracted variables directly representing river properties; Distance, distance from colony/seabird to river; Number/control, number of rivers > 0 vs 0; Number/weighted, treatment of the “number of rivers” metric, in which simple counts are adjusted by river size; Outflow, annual, average, or daily discharge; N/A: not applicable (variable not reported and/or not quantitativel…
8Oceanographic data: extracted ocean water properties used to characterise river plume waters (plume indicators); Plume/non-river-specific variables, Chl-a, chlorophyll-a concentration, SSS, sea surface salinity, salinity class/zones (static zones defined by salinity), SST, sea surface temperature and Turb, turbidity/water clarity; N/A = not applicable ((variable not reported and/or not quantitat…
9Prey abundance data: extracted variables directly related to prey-availability through prey abundance indices; N/A = not applicable ((variable not reported and/or not quantitatively analysed in the study).
10River effects: refers to the studied seabird biological response to river influence; Habitat selection, diet/feeding behaviour, health and disease, demographics.
11Environmental variables used to assess river influence on seabird responses in each paper: 1 corresponds to the variable being explicitly in reported in the analysis or used quantitatively to interpret seabird responses; 0 corresponds to the variable not being reported and/or not being quantitatively analysed in the study.
12Most informative river metric in the paper: as some papers used multiple river-related or plume variables, a single most informative metric was identified per paper, based on the authors interpretation (see Table S3); If no variable in a study met this criterion, the least ambiguous one available was selected, even if it was ultimately classified as inconclusive or not significant.
13Evidence type: classification of the most informative metric according to the strength of evidence; Conclusive, when conclusive evidence for at least one type of response was available based on statistically significant results, clear author interpretation, or both; Inconclusive refers to cases when evidence for river effects was unclear, not directly tested (e.g temporal comparisons), or not e…

## Sheet: Table S3
Table S3. Evidence of river effects on seabirds across 51 papers included in the review, with research findings summarised to support evidence type classification (70 river effect entries).
Reference	Research findings (evidence)	River effect	River metrics	Most informative river metric in the paper (according to the authors)	Evidence from the most informative metric in the paper
Anderson et al. (2007)	Relocated breeding terns foraged preferentially in the marine zone of the estuary over freshwater or non-estuarine zones (conclusive evidence for habitat selection). River outflow was temporally linked to relocated tern diet and productivity/breeding but its relative influence could not be distinguished from offshore productivity, rendering the metric inconclusive for these effects. Sea surface s…	Habitat selection	Plume/SSS-salinity zones	Plume/SSS-salinity zones	Conclusive
		Diet/feeding behaviour	Plume/SSS-salinity zones (inconclusive); Outflow (inconclusive)
		Demographics	Plume/SSS-salinity zones (inconclusive); Outflow (inconclusive)
Barrett (2008)	The number of streams weighted by stream order (as a proxy for freshwater outflow) showed a consistent negative association with murrelet distribution, indicating a significant river effect on habitat selection. In contrast, distance to stream mouths had variable effects across sites and life stages, rendering it inconclusive. Sea surface temperature (SST) dominated habitat selection by breeding …	Habitat selection	Plume/SST (inconclusive); Distance (inconclusive); Number/weighted	Number/weighted	Conclusive
Bearhop et al. (1999)	Isotopic analysis of different feather types showed seasonal consistency in freshwater foraging, with wild cormorants having lower δ¹³C and higher δ¹⁵N than marine-fed controls. This supports sustained freshwater residency, with potential influence from anthropogenic nitrogen inputs, and suggests that rivers facilitate inland dispersal, consistent with the increasing use of freshwater sites for b…	Diet/feeding behaviour	Number/control	Number/control	Conclusive
Binkowski et al. (2021)	Isotopic analysis of gull chick blood supported that the estuarine site was associated with greater prey diversity, with estuarine chicks having a statistically larger isotopic niche (standard ellipse area, SEA) than chicks at the marine colony. Isotopic composition, particularly δ¹⁵N and δ³⁴S, provided evidence that diet (marine prey) was associated with higher contamination levels, with elevate…	Diet/feeding behaviour	Number/control	Number/control	Conclusive
		Health and disease	Number/control (inconclusive)
Cama et al. (2012)	Gull density was correlated with a sea surface temperature (SST) gradient and median clorophyll-a concentration (Chl-a). Although, only SST was tested in the final model and used as a proxy for river runoff, the authors found significant explanatory power for gull distribution with this variable, and SST was also linked to anchovy abundance—an accessible prey during summer that thrives in variabl…	Habitat selection	Distance (inconclusive); Plume/Chl-a, SST	Plume/Chl-a, SST	Conclusive
Clark-Wolf et al. (2023)	Plume strength, represented by a principal component analysis (PCA)-derived index of sea surface temperature (SST) anomalies during migration, was tested as both a press (mean conditions) and a pulse (frequency and magnitude of weak plumes). Mean plume strength had the strongest positive effect on Magellanic penguin population growth, while pulses also had significant but weaker positive effects;…	Demographics	Plume/SST	Plume/SST	Conclusive
Collar et al. (2017)	River discharge during the breeding season was statistically linked to reduced forage fish availability, which led to both poor chick provisioning rates (a diet effect) and an increase in synergistic predation pressure (a behavior effect), which collectively limited Caspian Tern fledging success.	Diet/feeding behaviour	Outflow	Outflow	Conclusive
		Demographics	Outflow
Colombelli-Négrel et al. (2022)	River outflow, reduced during the Millennium Drought, was used as a continuous variable and found to be negatively associated with monthly little penguin numbers, providing river-specific evidence (outflow) of drought impacts on seabird populations. Sea surface temperature (SST) and chlorophyll-a concentration (Chl-a) were mostly used to represent prey availability, and therefore were considered …	Demographics	Plume/Chl-a, SST (inconclusive); Outflow	Outflow	Conclusive
Day et al. (2012)	Although isotopic values (δ¹⁵N) varied regionally, they were not linked to river influence, and diet differences alone did not explain mercury exposure. Murre egg Hg concentrations were significantly higher in river-influenced regions such as Norton Sound compared to more oceanic sites, and these spatial differences persisted after trophic normalization (δ¹⁵N), providing river-specific evidence (…	Diet/feeding behaviour	Number/control (inconclusive)	Number/control	Conclusive
		Health and disease	Number/control
de la Cruz et al. (2021)	Distance to the Guadalquivir river mouth was a strong predictor of Balearic shearwater distribution, likely reflecting nutrient-driven prey aggregation near the estuary, and provided clearer spatial signal than dynamic productivity indicators like chlorophyll-a concentration (Chl-a), sea surface temperature (SST) or turbidity (Turb) (inconclusive).	Habitat selection	Plume/Chl-a, SST, Turb (inconclusive); Distance	Distance	Conclusive
Dias et al. (2012)	Pellet analysis revealed that cormorant diet shifted with river discharge, with freshwater prey increasing during high-flow periods and marine prey dominating during low-flow periods. Analysis of similarities (ANOSIM) results confirmed that river outflow was the primary driver of dietary composition, exceeding seasonal or interannual influences.	Diet/feeding behaviour	Outflow	Outflow	Conclusive
Diaz-Santibañez et al. (2023)	Pellet analysis revealed that plastic ingestion increased significantly with the number of rivers within the cormorants' foraging range, supporting a strong river effect on contaminant exposure via plastic transport.	Health and disease	Number/ordinal	Number/ordinal	Conclusive
Elliott et al. (1989)	Although seabird eggs from the Fraser river estuary had lower concentrations of persistent organic pollutants (POPs) than those from the St. Lawrence estuary, and levels were comparable to offshore colonies in Newfoundland, the authors attributed these patterns to regional differences in chemical use and atmospheric cycling. While inshore–offshore contrasts were noted, riverine transport or flush…	Health and disease	Number/control (inconclusive)	Number/control (inconclusive)	Inconclusive
Farinós-Celdrán et al. (2019)	Stable isotope analysis of feathers revealed significant trophic overlap between marine and freshwater cormorants, which, supported by spatial context, movement ecology, and multivariate statistical analyses (e.g., PERMANOVA, Layman’s metrics), was interpreted by the authors as evidence of freshwater foraging by marine individuals—indicating a strong river influence on diet across the marine–fres…	Diet/feeding behaviour	Number/control	Number/control	Conclusive
Garcia-Heras et al. (2024)	Movement analysis of marbled murrelets revealed consistent selection for areas near small river mouths and avoidance of areas with large river mouths. These effects were statistically significant and robust across years. Birds also moved toward localized upwelling zones, which were described using ocean water properties such as low sea surface temperature (SST), high sea surface salinity (SSS). H…	Habitat selection	Plume/SST, SSS, Chl-a (inconclusive); Number/weighted	Number/weighted	Conclusive
Gladics et al. (2015)	Significant differences in murre diet composition were found between an estuarine-adjacent (inner-shelf colony near the Yaquina Bay jetties, number of rivers > 0) and the outer-shelf colony at Southeast Farallon Island (number of rivers = 0). The estuarine-adjacent colony relied heavily on smelts and sand lance—particularly in cooler years—whereas the offshore colony consumed mainly anchovy and j…	Diet/feeding behaviour	Plume/SST (inconclusive); Number/control	Number/control	Conclusive
		Demographics	Plume/SST (inconclusive); Number/control
Greenwell et al. (2021)	Dietary composition differed significantly between estuarine and marine colonies (PERMANOVA), with estuarine terns feeding on a more diverse range of prey, while marine colonies showed high reliance on blue sprat. The authors suggested this dietary specialization could increase the vulnerability of marine colonies to fluctuations in prey availability, highlighting a potential buffering role of es…	Diet/feeding behaviour	Plume/SST (inconclusive); Number/control	Number/control	Conclusive
Haynes et al. (2011)	Distance to creeks was tested as a predictor of murrelet distribution and it was found that it significantly predicted murrelet distribution and density, especially at broader spatial scales (e.g., 1600 m bins). Although some overlap existed with “flyways” (larger rivers) used as routes to inland nesting sites, the authors clearly identified estuaries as important hydrological features influencin…	Habitat selection	Distance	Distance	Conclusive
Kowalczyk et al. (2015a)	High river outflow (flow rates obtained for interannual comparisons and supported statistically by low salinity and increased water depth) significantly influenced little penguin habitat selection, diet, and demographics. Global positioning system (GPS) tracking in lower salinity waters showed expanded foraging ranges, δ¹⁵N values increased while δ¹³C remained stable, and reproductive success imp…	Habitat selection	Outflow (inconclusive); Plume/Chl-a, SSS, SST	Plume/Chl-a, SSS, SST	Conclusive
		Diet/feeding behaviour	Outflow (inconclusive); Plume/Chl-a, SSS, SST
		Demographics	Outflow (inconclusive); Plume/Chl-a, SSS, SST
Kowalczyk et al. (2015b)	Fine-scale tracking and oceanographic data revealed that chlorophyll-a (Chl-a) was the strongest predictor of little penguin habitat selection. Penguins foraged within estuarine plume areas characterized by high Chl-a, higher temperature (SST), and lower sea surface salinity (SSS). Core foraging areas had more stable environmental conditions and with lower turbidity (Turb), suggesting penguins se…	Habitat selection	Plume/Chl-a, SSS, SST, Turb	Plume/Chl-a, SSS, SST, Turb	Conclusive
Kralj et al. (2025)	Global positioning system (GPS) tracking was used to compare the foraging behaviour of Common Terns from freshwater (riverine) and marine colonies. Riverine birds foraged significantly closer to their colonies and exhibited higher daily colony attendance. Marine birds foraged later in the day and over longer distances. These behavioural differences were statistically supported and attributed to m…	Diet/feeding behaviour	Number/control	Number/control	Conclusive
Lamb et al. (2020)	Tracking data revealed that distance to river outflow was only weakly associated with brown pelican habitat suitability. Salinity emerged as a stronger and more meaningful proxy for riverine influence, given its correlation with Gulf menhaden distributions—a key prey species concentrated in low-salinity estuarine environments. Pelicans consistently selected areas of lower salinity, lower sea surf…	Habitat selection	Distance; Plume/SSS, SST	Plume/SSS, SST	Conclusive
Lambert et al. (2018)	A principal component analysis (PCA)-derived gradient identified river plumes (low salinity, high chlorophyll-a, Chl-a, low sea surface temperature, SST), as key foraging habitats in the Bay of Biscay. Auks showed a strong and stable preference for plumes, fulmars exhibited a gradual preference that included these areas, and gannets used them more variably. The PCA was designed to isolate river e…	Habitat selection	Plume/Chl-a, SSS, SST	Plume/Chl-a, SSS, SST	Conclusive
Loredo et al. (2019)	River effect on habitat selection was analysed using sea surface salinity (SSS)-defined water masses, with murre distributions suggesting sustained use of the Columbia River plume area in both years. Within years, murres dove significantly longer in salinity-defined plume (also defined by chlorophyll-a, Chl-a, and sea surface salinity, SST) waters than in marine waters, while between years, durin…	Habitat selection	Plume/Chl-a, SSS-salinity class, SST	Plume/Chl-a, SSS-salinity class, SST	Conclusive
		Diet/feeding behaviour	Plume/Chl-a, SSS-salinity class, SST
Lyons (2010)	Caspian tern predation on juvenile salmonids in the Columbia River estuary was significantly influenced by river outflow, with higher flows associated with increased salmonid consumption. This was likely due to reduced availability of Marine Forage Fish (MFF) under high-flow conditions, which inhibit their entry or reduce their residence time in the estuary. Sea surface temperature (SST) reflecte…	Diet/feeding behaviour	Plume/SST (inconclusive); Outflow	Outflow	Conclusive
		Demographics	Plume/SST (inconclusive); Outflow (not significant)
Lyons et al. (2014)	River outflow (measured as Columbia River discharge) was identified through principal components regression as a key environmental variable influencing predation rates on juvenile salmonids by double-crested cormorants at East Sand Island, particularly when alternative prey were scarce. Effects of plume/SST were not discussed separately (inconclusive). While river discharge significantly influenc…	Diet/feeding behaviour	Plume/SST (inconclusive); Outflow	Outflow	Conclusive
Markones (2007)	A PCA-derived index representing the Elbe river plume (based on hydrographic gradients of salinity, SSS, sea surface temperature, SST, and turbidity, Turb) was significantly correlated with seabird distribution in the German Bight. Black-legged kittiwakes showed a strong positive association with the river plume/frontal index, while common gulls and "commic terns" showed a significant negative co…	Habitat selection	Plume/SSS, SST, Turb	Plume/SSS, SST, Turb	Conclusive
Masiá et al. (2019)	Although statistically significant differences in sand microplastic density were found between open and estuarine beaches — with estuaries showing lower contamination — the presence of microplastics in seabird faeces from estuarine areas suggests trophic transfer. However, due to the lack of statistical comparison of faecal contamination across sites, the river effect on seabird health via diet r…	Health and disease	Number/control (inconclusive)	Number/control (inconclusive)	Inconclusive
Matsumoto et al. (2016)	Streaked shearwaters concentrated their foraging in the Changjiang river plume, where chlorophyll-a (Chl-a) and sea surface temperature (SST) — both significant predictors — indicated enhanced productivity and prey availability. Although the analysis used non-river-specific metrics, the spatial overlap with the plume and ecological interpretation support a conclusive river effect on habitat selec…	Habitat selection	Plume/Chl-a, SST	Plume/Chl-a, SST	Conclusive
Mauco & Favero (2005)	La Plata River outflow was directly measured and found to be negatively correlated with the Southern Oscillation Index (SOI). During periods of high outflow (low SOI), estuarine fish made up a smaller proportion of the common tern diet, while marine fish became more dominant, suggesting river-driven bottom-up effects on prey composition during the non-breeding season.	Diet/feeding behaviour	Outflow	Outflow	Conclusive
McDuie et al. (2018)	Global positioning system (GPS) tracking revealed that wedge-tailed shearwaters in the southern Great Barrier Reef preferentially foraged within static spatial zones influenced by terrestrial runoff, particularly the tertiary freshwater plume furthest from shore. Foraging probability was significantly higher in these plume zones, particularly in 2013, and were associated with elevated chlorophyll…	Habitat selection	Plume/Chl-a, SST, Turb	Plume/Chl-a, SST, Turb	Conclusive
Nunes et al. (2022)	A temporal comparison of seabird foraging distribution/habitat use and contaminant exposure before and after the 2015 Fundão dam collapse in Brazil revealed strong signs of pollution-driven health risks but no shift in distribution (habitat selection) or trophic niche (diet). While the contaminant plume was not spatially modelled, the authors used SST and bird location data (biologging) within a …	Habitat selection	Plume/SST (inconclusive)	Plume/SST (inconclusive)	Inconclusive
		Diet/feeding behaviour	Plume/SST (inconclusive)
		Health and disease	Plume/SST (inconclusive)
Pastran et al. (2021)	Marbled Murrelets consistently foraged in shallow waters close to stream outlets in Laskeek Bay, Canada. Proximity to streams, a river-specific factor, was one of the strongest predictors of murrelet presence, highlighting the role of freshwater inputs in shaping productive foraging zones. Oceanographic conditions like water stratification (based on SST differences) and prey abundance also influe…	Habitat selection	Plume/SST (inconclusive); Distance	Distance	Conclusive
Phillips et al. (2017)	River effects on seabird–prey interactions were studied using plume size and extent as river-specific metrics in the Columbia river estuary. Seabird (murres and shearwaters) and prey fish densities were significantly higher within plume waters, confirming strong river influence on habitat selection. Murre densities declined with increasing plume size, suggesting predator aggregation intensified u…	Habitat selection	Outflow (inconclusive); Plume/SSS, SST, Turb	Plume/SSS, SST, Turb	Conclusive
Phillips et al. (2018)	Using telemetry data and a high-resolution hydrodynamic model of sea surface salinity and circulation, this study investigated seabird responses to the Columbia river plume (CRP). The plume, defined by modelled salinity thresholds, served as a dynamic indicator of river influence. Both sooty shearwaters and common murres were found to selectively occupy and track CRP waters, particularly during p…	Habitat selection	Plume/SSS	Plume/SSS	Conclusive
Phillips et al. (2021)	River-influenced conditions, especially turbidity (Turb) and plume extent (plume area defined using sea surface salinity, SSS), were found to shape seabird-salmon interactions off the Columbia River. Using a functional response model, the study estimated juvenile salmon predation risk based on co-occurrence of seabirds and prey abundance indices. Predation risk increased with Turb and declined wh…	Habitat selection	Plume/SSS, Turb	Plume/SSS, Turb	Conclusive
Poupart et al. (2017)	Little penguins in central New Zealand displayed flexible foraging strategies, with incubating birds at colonies farther from major rivers traveling over 200 km offshore to feed primarily on squid. Penguins at colonies closer to rivers foraged more locally and shifted to higher-trophic-level, inshore prey during chick rearing, likely near nutrient-rich river plumes. A positive relationship betwee…	Habitat selection	Distance	Distance	Conclusive
		Diet/feeding behaviour	Distance
		Demographics	Distance (inconclusive)
Precheur et al. (2016)	Audubon’s shearwaters breeding in Martinique showed demographic responses to river-influenced conditions. Using long-term data (1995–2014), the authors found that adult survival increased with sea surface temperature (SST) and Amazon river discharge (with a 1-year lag), suggesting an environmental signal beyond concurrent pest control. For metric classification, SST was considered an inconclusive…	Demographics	Plume/SST (inconclusive); Outflow	Outflow	Conclusive
Raphael et al. (2015)	At-sea distribution of marbled murrelets along the Pacific Northwest was studied using both terrestrial and marine variables. Terrestrial features, particularly the amount and cohesion of nearby nesting habitat, were the strongest predictors of murrelet abundance in coastal waters. Marine variables such as sea surface temperature (SST), chlorophyll-a (Chl-a), which could also represent upwelling …	Habitat selection	Plume/Chl-a, SST (inconclusive); Distance	Distance	Conclusive
Rebstock & Boersma (2018)	Weaker La Plata river plume conditions during late winter, as indexed by a principal component analysis (PCA) of sea surface temperature (SST) anomalies, were significantly associated with improved body condition in female Magellanic penguins. This enhanced condition led to earlier arrival at breeding sites, earlier egg-laying, and larger eggs, highlighting a significant river-driven carry-over e…	Health and disease	Plume/SST	Plume/SST	Conclusive
		Demographics	Plume/SST
Ribic et al. (1997)	Seabird distributions in the northern Gulf of Mexico were analysed using ship-based transects, with sea surface salinity (SSS) serving as a proxy for the Mississippi river plume after the original plume metric (surface freshwater fraction) was excluded due to collinearity. Terns were significantly associated with low-salinity, high chlorophyll-a (Chl-a) waters in summer (p < 0.05), suggesting plu…	Habitat selection	Plume/Chl-a, SSS, SST	Plume/Chl-a, SSS, SST	Conclusive
Robuck et al. (2020)	Per- and polyfluoroalkyl substances (PFAS) concentrations and stable isotope signatures in dead juvenile seabirds were investigated across marine and estuarine habitats along the United States East Coast. Novel PFAS compounds were detected in birds from estuarine sites downstream of industrial discharge, with estuarine colonies showing significantly higher Per-Fluorooctane Sulfonate (PFOS) concen…	Diet/feeding behaviour	Number/control	Number/control	Conclusive
		Health and disease	Number/control
Schwemmer et al. (2009)	Tern distribution and foraging behaviour were not significantly explained by distance to the nearest estuary; however, observed activity at the mouth of the river Elbe suggested that the model’s coarse spatial resolution and inclusion of only non-major rivers in the distance metric may have obscured evidence of river effects. Although flow velocity—modelled using a combination of tidal currents, …	Habitat selection	Distance (not significant); Outflow (inconclusive)	Distance (not significant)	Not significant
		Diet/feeding behaviour	Distance (not significant); Outflow (inconclusive)
Scott et al. (2006)	A 1-D physical-biological model incorporating freshwater input (rain and river runoff) was used to simulate oceanographic drivers of seabird prey availability. Kittiwake breeding success was positively associated with delayed spring bloom timing, interpreted as increased surface prey availability (inferred from sea surface temperature, SST, and chlorophyll-a concentration, Chl-a), while no effect…	Demographics	Plume/Chl-a, SST (inconclusive); Outflow (inconclusive)	Outflow (inconclusive)	Inconclusive
Seher et al. (2022)	Pigeon guillemot colonies in estuarine (Alcatraz Island) and offshore (Southeast Farallon Island) environments along the California coast were compared from 2015 to 2017 using a river-specific metric (e.g. number of rivers in the region = 1 vs. 0). Reproductive success was significantly higher and more stable at the estuarine colony, while the offshore colony experienced greater variability tied …	Diet/feeding behaviour	Number/control; Outflow	Number/control	Conclusive
		Demographics	Number/control; Outflow (inconclusive)
Skov & Prins (2001)	Wintering red- and black-throated divers in the German Bight consistently concentrated along the inner estuarine front (a non-river-specific salinity metric) formed by the Elbe river. Principal component analysis (PCA) showed that estuarine conditions—low sea surface salinity (SSS), shallow depth/low turbidity (Turb), strong salinity gradients and high chlorophyll-a (Chl-a)—explained 52% of envir…	Habitat selection	Plume/Chl-a, SSS, SST, Turb	Plume/Chl-a, SSS, SST, Turb	Conclusive
Tavares et al. (2016)	Seabird stranding patterns along 480 km of tropical Brazilian coastline (2010–2013) revealed significant river effects on demography during extrinsic disturbances such as storms. River outflow, even though used as a proxy for rainfall, was positively associated with Cabot’s tern direct stranding probability which showed heightened sensitivity due to their small size and surface-foraging tactics. …	Demographics	Plume/Chl-a, SST, Turb (inconclusive); Outflow	Outflow	Conclusive
Thibault et al. (2024)	Barau’s petrel was evaluated as a bioindicator of marine plastic pollution in the South-West Indian Ocean using necropsies, global positioning system (GPS) tracking, plastic dispersal modelling, and surface trawling. Seventy-one percent of birds had ingested plastic, with foraging areas overlapping regions of high plastic concentration. River outflow was included in the dispersal model, but its s…	Habitat selection	Outflow (inconclusive)	Outflow (inconclusive)	Inconclusive
		Health and disease	Outflow (inconclusive)
Waggitt et al. (2020)	In northwestern Spain, the foraging behaviour of European shags and yellow-legged gulls was assessed in relation to physical oceanographic processes. While tidal currents showed no influence, both species significantly increased in number during intrusions of the Western Iberian Buoyant Plume (WIBP)— defined by a hydrographic model using sea surface salinity (SSS) and linked to extreme river disc…	Habitat selection	Plume/SSS	Plume/SSS	Conclusive
Yen et al. (2004)	Marbled murrelet marine distribution in coastal British Columbia was modelled in relation to environmental predictors, including distance to estuaries—a river-specific metric. Murrelet density was significantly higher near estuaries, cooler sea surface temperatures (SST), and sandy substrates, and lower near glaciers and herring spawn areas. Estuary proximity emerged as a key predictor, highlight…	Habitat selection	Plume/SST (inconclusive); Distance	Distance	Conclusive
Zamon et al. (2014)	Common murres and sooty shearwaters were significantly more abundant within the Columbia river plume area compared to surrounding marine waters, based on both meso- and fine-scale surveys (2003–2006). Elevated predator densities occurred across the plume region (defined by sea surface salinity, SSS), especially within the most recently discharged river water and near frontal zones, although no di…	Habitat selection	Plume/SSS, SST	Plume/SSS, SST	Conclusive

## Sheet: Table S4
Table S4. Single-species study records (62 species; 115 observations), one entry per species per paper, with associated study characteristics.
Species nº	Binomial name	Common name	Life stage1	Family	Order	Seabird group (Dias et al., 2019b)	Coastal/Pelagic (Dias et al., 2019b)	Most common foraging technique (Shealer, 2002)2	IUCN conservation status3	LME, NOAA ID (Sherman & Hamukuaya, 2016)4	Study duration (years)5	Extrinsic disturbances6	Climate region of study4	Breeding latitude7	River effects (RE)	Reference
1	Alca torda	Razorbill	Br	Alcidae	Charadriiformes	Auks	Pelagic	Pursuit diving	LC	North Sea, 22	4	N	Temperate north	Non-tropical	Habitat selection	Markones (2007)
1	Alca torda	Razorbill	NBr	Alcidae	Charadriiformes	Auks	Pelagic	Pursuit diving	LC	Celtic-Biscay Shelf, 24	10	N	Temperate north	Non-tropical	Habitat selection	Lambert et al. (2018)
2	Anous stolidus	Brown noddy	NS	Laridae	Charadriiformes	Terns	Coastal	Surface feeding	LC	Gulf of Mexico, 5	2	Y (flood)	Tropical	Non-tropical	Habitat selection	Ribic et al. (1997)
3	Ardenna gravis	Great shearwater	NBr (deceased juvenile)	Procellariidae	Procellariiformes	Large petrels and shearwaters	Pelagic	Pursuit diving	LC	Northeast U.S. Continental Shelf, 7	1	N	Temperate north	Non-tropical	Diet/feeding behaviour, health and disease	Robuck et al. (2020)
4	Ardenna grisea	Sooty shearwater	NBr	Procellariidae	Procellariiformes	Large petrels and shearwaters	Pelagic	Pursuit diving	NT	California Current, 3	4	N	Temperate north	Non-tropical	Habitat selection	Zamon et al. (2014)
4	Ardenna grisea	Sooty shearwater	NBr	Procellariidae	Procellariiformes	Large petrels and shearwaters	Pelagic	Pursuit diving	NT	California Current, 3	3	N	Temperate north	Non-tropical	Habitat selection	Phillips et al. (2017)
4	Ardenna grisea	Sooty shearwater	NBr	Procellariidae	Procellariiformes	Large petrels and shearwaters	Pelagic	Pursuit diving	NT	California Current, 3	2	N	Temperate north	Non-tropical	Habitat selection	Phillips et al. (2018)
4	Ardenna grisea	Sooty shearwater	NS	Procellariidae	Procellariiformes	Large petrels and shearwaters	Pelagic	Pursuit diving	NT	California Current, 3	3	N	Temperate north	Non-tropical	Habitat selection	Phillips et al. (2021)
5	Ardenna pacifica	Wedge-tailed shearwater	Br	Procellariidae	Procellariiformes	Large petrels and shearwaters	Pelagic	Plunge diving	LC	Northeast Australian Shelf, 40	2	N	Tropical	Tropical	Habitat selection	McDuie et al. (2018)
6	Brachyramphus marmoratus	Marbled murrelet	Br	Alcidae	Charadriiformes	Auks	Pelagic	Pursuit diving	EN	Gulf of Alaska, 2	68; 22	N	Temperate north	Non-tropical	Habitat selection	Yen et al. (2004)
6	Brachyramphus marmoratus	Marbled murrelet	Br	Alcidae	Charadriiformes	Auks	Pelagic	Pursuit diving	EN	Gulf of Alaska, 2	3	N	Temperate north	Non-tropical	Habitat selection	Barrett (2008)
6	Brachyramphus marmoratus	Marbled murrelet	Br	Alcidae	Charadriiformes	Auks	Pelagic	Pursuit diving	EN	Gulf of Alaska, 2	1	N	Temperate north	Non-tropical	Habitat selection	Haynes et al. (2011)
6	Brachyramphus marmoratus	Marbled murrelet	Br	Alcidae	Charadriiformes	Auks	Pelagic	Pursuit diving	EN	California Current, 3	13	N	Temperate north	Non-tropical	Habitat selection	Raphael et al. (2015)
6	Brachyramphus marmoratus	Marbled murrelet	Br	Alcidae	Charadriiformes	Auks	Pelagic	Pursuit diving	EN	Gulf of Alaska, 2	2	N	Temperate north	Non-tropical	Habitat selection	Pastran et al. (2021)
6	Brachyramphus marmoratus	Marbled murrelet	Br	Alcidae	Charadriiformes	Auks	Pelagic	Pursuit diving	EN	California Current, 3	3	N	Temperate north	Non-tropical	Habitat selection	Garcia-Heras et al. (2024)
7	Calonectris diomedea	Cory’s shearwater	NS	Procellariidae	Procellariiformes	Large petrels and shearwaters	Pelagic	Surface feeding	LC	Gulf of Mexico, 5	2	Y (flood)	Tropical	Non-tropical	Habitat selection	Ribic et al. (1997)
8	Calonectris leucomelas	Streaked shearwater	NS	Procellariidae	Procellariiformes	Large petrels and shearwaters	Pelagic	Pursuit diving	NT	East China Sea, 47	1	N	Tropical	Non-tropical	Habitat selection	Matsumoto et al. (2016)
9	Cepphus columba	Pigeon guillemot	Br	Alcidae	Charadriiformes	Auks	Pelagic	Pursuit diving	LC	California Current, 3	3	Y (marine heatwave)	Temperate north	Non-tropical	Diet/feeding behaviour, demographics	Seher et al. (2022)
10	Cerorhinca monocerata	Rhinoceros auklet	Br (egg)	Alcidae	Charadriiformes	Auks	Pelagic	Pursuit diving	LC	Gulf of Alaska, 2	16	N	Temperate north	Non-tropical	Health and disease	Elliott et al. (1989)
11	Chlidonias niger	Black tern	NS	Laridae	Charadriiformes	Terns	Coastal	Surface feeding	LC	Gulf of Mexico, 5	2	Y (flood)	Tropical	Non-tropical	Habitat selection	Ribic et al. (1997)
12	Chroicocephalus genei	Slender-billed gull	NS	Laridae	Charadriiformes	Gulls	Coastal	Surface feeding	LC	Mediterranean Sea, 26	2	N	Temperate north	Non-tropical	Habitat selection	Cama et al. (2012)
13	Chroicocephalus philadelphia	Bonaparte’s gull	NS	Laridae	Charadriiformes	Gulls	Coastal	Surface feeding	LC	Gulf of Mexico, 5	2	Y (flood)	Tropical	Non-tropical	Habitat selection	Ribic et al. (1997)
14	Chroicocephalus ridibundus	Blackheaded gull	NS	Laridae	Charadriiformes	Gulls	Coastal	Surface feeding	LC	Celtic-Biscay Shelf, 24	1	N	Temperate north	Non-tropical	Health and disease	Masiá et al. (2019)
15	Eudyptula minor	Little penguin	Br	Spheniscidae	Sphenisciformes	Penguins	Pelagic	Pursuit diving	LC	Southeast Australian Shelf, 42	3	Y (drought)	Temperate south	Non-tropical	Habitat selection, diet/feeding behaviour, demographics	Kowalczyk et al. (2015a)
15	Eudyptula minor	Little penguin	Br	Spheniscidae	Sphenisciformes	Penguins	Pelagic	Pursuit diving	LC	Southeast Australian Shelf, 42	3	N	Temperate south	Non-tropical	Habitat selection	Kowalczyk et al. (2015b)
15	Eudyptula minor	Little penguin	Br	Spheniscidae	Sphenisciformes	Penguins	Pelagic	Pursuit diving	LC	New Zealand Shelf, 46	6	N	Temperate south	Non-tropical	Habitat selection, diet/feeding behaviour, demographics	Poupart et al. (2017)
15	Eudyptula minor	Little penguin	Br & NBr	Spheniscidae	Sphenisciformes	Penguins	Pelagic	Pursuit diving	LC	Southeast Australian Shelf, 42	38; 16	Y (drought)	Temperate south	Non-tropical	Demographics	Colombelli-Négrel et al. (2022)
16	Fregata magnificens	Magnificent frigatebird	NS	Fregatidae	Suliformes	Frigatebirds and tropicbirds	Pelagic	Surface feeding	LC	Gulf of Mexico, 5	2	Y (flood)	Tropical	Tropical	Habitat selection	Ribic et al. (1997)
16	Fregata magnificens	Magnificent frigatebird	NS (deceased)	Fregatidae	Suliformes	Frigatebirds and tropicbirds	Pelagic	Surface feeding	LC	East Brazil Shelf, 16	4	Y (storm)	Tropical	Tropical	Demographics	Tavares et al. (2016)
17	Fulmarus glacialis	Northern fulmar	Br	Procellariidae	Procellariiformes	Large petrels and shearwaters	Pelagic	Surface feeding	LC	North Sea, 22	4	N	Temperate north	Non-tropical	Habitat selection	Markones (2007)
17	Fulmarus glacialis	Northern fulmar	NBr	Procellariidae	Procellariiformes	Large petrels and shearwaters	Pelagic	Surface feeding	LC	Celtic-Biscay Shelf, 24	10	N	Temperate north	Non-tropical	Habitat selection	Lambert et al. (2018)
18	Gavia arctica	Black-throated diver	NBr	Gaviidae	Gaviiformes	Sea ducks & allies	Coastal	Pursuit diving	LC	North Sea, 22	8	N	Temperate north	Non-tropical	Habitat selection	Skov & Prins (2001)
19	Gavia stellata	Red-throated diver	NBr	Gaviidae	Gaviiformes	Sea ducks & allies	Coastal	Pursuit diving	LC	North Sea, 22	8	N	Temperate north	Non-tropical	Habitat selection	Skov & Prins (2001)
20	Gulosus aristotelis	European shag	NS	Phalacrocoracidae	Suliformes	Cormorants and pelicans	Coastal	Plunge diving	LC	Celtic-Biscay Shelf, 24	1	N	Temperate north	Non-tropical	Health and disease	Masiá et al. (2019)
20	Gulosus aristotelis	European shag	Br	Phalacrocoracidae	Suliformes	Cormorants and pelicans	Coastal	Plunge diving	LC	Iberian Coastal, 25	1	Y (storm, flood)	Temperate north	Non-tropical	Habitat selection	Waggitt et al. (2020)
21	Hydrobates castro	Band-rumped storm-petrel	NS	Hydrobatidae	Procellariiformes	Storm-petrels	Pelagic	Surface feeding	LC	Gulf of Mexico, 5	2	Y (flood)	Tropical	Tropical	Habitat selection	Ribic et al. (1997)
22	Hydrobates furcatus	Fork-tailed storm-petrel	Br (egg)	Hydrobatidae	Procellariiformes	Storm-petrels	Pelagic	Surface feeding	LC	Gulf of Alaska, 2	16	N	Temperate north	Non-tropical	Health and disease	Elliott et al. (1989)
23	Hydrobates leucorhous	Leach's storm-petrel	Br (egg)	Hydrobatidae	Procellariiformes	Storm-petrels	Pelagic	Surface feeding	VU	Gulf of Alaska, 2	16	N	Temperate north	Non-tropical	Health and disease	Elliott et al. (1989)
24	Hydroprogne caspia	Caspian tern	Br	Laridae	Charadriiformes	Terns	Coastal	Plunge diving	LC	California Current, 3	2	Y (colony relocation)	Temperate north	Non-tropical	Habitat selection, diet/feeding behaviour, demographics	Anderson et al. (2007)
24	Hydroprogne caspia	Caspian tern	Br	Laridae	Charadriiformes	Terns	Coastal	Plunge diving	LC	California Current, 3	10	Y (colony relocation)	Temperate north	Non-tropical	Diet/feeding behaviour, demographics	Lyons (2010)
24	Hydroprogne caspia	Caspian tern	Br	Laridae	Charadriiformes	Terns	Coastal	Plunge diving	LC	California Current, 3	11	N	Temperate north	Non-tropical	Demographics	Collar et al. (2017)
25	Larus argentatus	Herring gull	NS	Laridae	Charadriiformes	Gulls	Coastal	Surface feeding	LC	Gulf of Mexico, 5	2	Y (flood)	Tropical	Non-tropical	Habitat selection	Ribic et al. (1997)
24	Larus argentatus	Herring gull	Br	Laridae	Charadriiformes	Gulls	Coastal	Surface feeding	LC	North Sea, 22	4	N	Temperate north	Non-tropical	Habitat selection	Markones (2007)
25	Larus argentatus smithsonianus	Herring gull	NBr (deceased juvenile)	Laridae	Charadriiformes	Gulls	Coastal	Surface feeding	LC	Northeast U.S. Continental Shelf, 7	1	N	Temperate north	Non-tropical	Diet/feeding behaviour, health and disease	Robuck et al. (2020)
25	Larus argentatus	Herring gull	Br	Laridae	Charadriiformes	Gulls	Coastal	Surface feeding	LC	Celtic-Biscay Shelf, 24	3	N	Temperate north	Non-tropical	Diet/feeding behaviour, health and disease	Binkowski et al. (2021)
26	Larus canus	Common gull	Br	Laridae	Charadriiformes	Gulls	Coastal	Surface feeding	LC	North Sea, 22	4	N	Temperate north	Non-tropical	Habitat selection	Markones (2007)
27	Larus dominicanus	Kelp gull	NS (deceased)	Laridae	Charadriiformes	Gulls	Coastal	Surface feeding	LC	East Brazil Shelf, 16	4	Y (storm)	Tropical	Non-tropical	Demographics	Tavares et al. (2016)
28	Larus fuscus	Lesser black-backed gull	Br	Laridae	Charadriiformes	Gulls	Coastal	Surface feeding	LC	North Sea, 22	4	N	Temperate north	Non-tropical	Habitat selection	Markones (2007)
28	Larus fuscus	Lesser black-backed gull	Br	Laridae	Charadriiformes	Gulls	Coastal	Surface feeding	LC	Celtic-Biscay Shelf, 24	3	N	Temperate north	Non-tropical	Diet/feeding behaviour, health and disease	Binkowski et al. (2021)
29	Larus glaucescens	Glaucous-winged gull	Br (egg)	Laridae	Charadriiformes	Gulls	Coastal	Surface feeding	LC	Gulf of Alaska, 2	16	N	Temperate north	Non-tropical	Health and disease	Elliott et al. (1989)
29	Larus glaucescens	Glaucous-winged gull	Br (egg)	Laridae	Charadriiformes	Gulls	Coastal	Surface feeding	LC	East Bering Sea & Gulf of Alaska, 1 & 2	7	N	Temperate north	Non-tropical	Diet/feeding behaviour, health and disease	Day et al. (2012)
30	Larus hyperboreus	Glaucous gull	Br (egg)	Laridae	Charadriiformes	Gulls	Coastal	Surface feeding	LC	East Bering Sea & Gulf of Alaska, 1 & 2	7	N	Temperate north	Non-tropical	Diet/feeding behaviour, health and disease	Day et al. (2012)
31	Larus marinus	Great black-backed gull	Br	Laridae	Charadriiformes	Gulls	Coastal	Surface feeding	LC	North Sea, 22	4	N	Temperate north	Non-tropical	Habitat selection	Markones (2007)
31	Larus marinus	Great black-backed gull	Br	Laridae	Charadriiformes	Gulls	Coastal	Surface feeding	LC	Celtic-Biscay Shelf, 24	3	N	Temperate north	Non-tropical	Diet/feeding behaviour, health and disease	Binkowski et al. (2021)
32	Larus michahellis	Yellow-legged gull	NS	Laridae	Charadriiformes	Gulls	Coastal	Surface feeding	LC	Celtic-Biscay Shelf, 24	1	N	Temperate north	Non-tropical	Health and disease	Masiá et al. (2019)
32	Larus michahellis	Yellow-legged gull	Br	Laridae	Charadriiformes	Gulls	Coastal	Plunge diving	LC	Iberian Coastal, 25	1	Y (storm, flood)	Temperate north	Non-tropical	Habitat selection	Waggitt et al. (2020)
33	Leucocarbo bougainvilliorum	Guanay cormorant	NS	Phalacrocoracidae	Suliformes	Cormorants and pelicans	Coastal	Pursuit diving	NT	Humboldt Current, 13	2	N	Temperate south	Non-tropical	Health and disease	Diaz-Santibañez et al. (2023)
34	Leucophaeus atricilla	Laughing gull	NS	Laridae	Charadriiformes	Gulls	Coastal	Surface feeding	LC	Gulf of Mexico, 5	2	Y (flood)	Tropical	Non-tropical	Habitat selection	Ribic et al. (1997)
34	Leucophaeus atricilla	Laughing gull	NBr (deceased juvenile)	Laridae	Charadriiformes	Gulls	Coastal	Surface feeding	LC	Northeast U.S. Continental Shelf, 7	1	N	Temperate north	Non-tropical	Diet/feeding behaviour, health and disease	Robuck et al. (2020)
35	Morus bassanus	Northern gannet	NS	Sulidae	Suliformes	Gannets and boobies	Pelagic	Plunge diving	LC	Gulf of Mexico, 5	2	Y (flood)	Tropical	Non-tropical	Habitat selection	Ribic et al. (1997)
35	Morus bassanus	Northern gannet	Br	Sulidae	Suliformes	Gannets and boobies	Pelagic	Plunge diving	LC	North Sea, 22	4	N	Temperate north	Non-tropical	Habitat selection	Markones (2007)
35	Morus bassanus	Northern gannet	NBr	Sulidae	Suliformes	Gannets and boobies	Pelagic	Plunge diving	LC	Celtic-Biscay Shelf, 24	10	N	Temperate north	Non-tropical	Habitat selection	Lambert et al. (2018)
36	Nannopterum auritum	Double-crested cormorant	Br (egg)	Phalacrocoracidae	Suliformes	Cormorants and pelicans	Coastal	Pursuit diving	LC	Gulf of Alaska, 2	16	N	Temperate north	Non-tropical	Health and disease	Elliott et al. (1989)
36	Nannopterum auritum	Double-crested cormorant	Br	Phalacrocoracidae	Suliformes	Cormorants and pelicans	Coastal	Pursuit diving	LC	California Current, 3	10	Y (colony relocation)	Temperate north	Non-tropical	Diet/feeding behaviour, demographics	Lyons (2010)
36	Nannopterum auritum	Double-crested cormorant	Br	Phalacrocoracidae	Suliformes	Cormorants and pelicans	Coastal	Pursuit diving	LC	California Current, 3	15	N	Temperate north	Non-tropical	Diet/feeding behaviour	Lyons et al. (2014)
37	Onychoprion anaethetus	Bridled tem	NS	Laridae	Charadriiformes	Terns	Coastal	Surface feeding	LC	Gulf of Mexico, 5	2	Y (flood)	Tropical	Tropical	Habitat selection	Ribic et al. (1997)
38	Onychoprion fuscatus	Sooty tern	NS	Laridae	Charadriiformes	Terns	Coastal	Surface feeding	LC	Gulf of Mexico, 5	2	Y (flood)	Tropical	Tropical	Habitat selection	Ribic et al. (1997)
39	Pelecanus occidentalis	Brown pelican	Br & NBr	Pelecanidae	Pelecaniformes	Cormorants and pelicans	Coastal	Plunge diving	LC	Gulf of Mexico, 5	3	N	Tropical	Non-tropical	Habitat selection	Lamb et al. (2020)
39	Pelecanus occidentalis	Brown pelican	NBr (deceased juvenile)	Pelecanidae	Pelecaniformes	Cormorants and pelicans	Coastal	Plunge diving	LC	Northeast U.S. Continental Shelf, 7	1	N	Temperate north	Non-tropical	Diet/feeding behaviour, health and disease	Robuck et al. (2020)
40	Phaethon aethereus	Red-billed tropicbird	NS	Phaethontidae	Phaethontiformes	Frigatebirds and tropicbirds	Pelagic	Plunge diving	LC	East Brazil Shelf, 16	4	Y (dam collapse)	Tropical	Tropical	Habitat selection, diet/feeding behaviour, health and disease	Nunes et al. (2022)
41	Phaethon lepturus	White-tailed tropicbird	NS	Phaethontidae	Phaethontiformes	Frigatebirds and tropicbirds	Pelagic	Plunge diving	LC	Gulf of Mexico, 5	2	Y (flood)	Tropical	Tropical	Habitat selection	Ribic et al. (1997)
42	Phalacrocorax carbo	Great cormorant	NS	Phalacrocoracidae	Suliformes	Cormorants and pelicans	Coastal	Pursuit diving	LC	Celtic-Biscay Shelf, 24	3	N	Temperate north	Non-tropical	Diet/feeding behaviour	Bearhop et al. (1999)
42	Phalacrocorax carbo	Great cormorant	NS	Phalacrocoracidae	Suliformes	Cormorants and pelicans	Coastal	Pursuit diving	LC	Iberian Coastal, 25	3	N	Temperate north	Non-tropical	Diet/feeding behaviour	Dias et al. (2012)
42	Phalacrocorax carbo	Great cormorant	NBr	Phalacrocoracidae	Suliformes	Cormorants and pelicans	Coastal	Pursuit diving	LC	Mediterranean Sea, 26	2	N	Temperate north	Non-tropical	Diet/feeding behaviour	Farinós-Celdrán et al. (2019)
43	Pterodroma arminjoniana	Trindade petrel	NS	Procellariidae	Procellariiformes	Gadflies	Pelagic	Pursuit diving	VU	East Brazil Shelf, 16	4	Y (dam collapse)	Tropical	Tropical	Habitat selection, diet/feeding behaviour, health and disease	Nunes et al. (2022)
44	Pterodroma baraui	Barau’s petrel	Br	Procellariidae	Procellariiformes	Gadfly petrels	Pelagic	Surface feeding	EN	Agulhas Current, 30	2	N	Mixed (Tropical, Temperate south)	Tropical	Habitat selection, health and disease	Thibault et al. (2024)
45	Puffinus lherminieri	Audubon’s shearwater	NS	Procellariidae	Procellariiformes	Large petrels and shearwaters	Pelagic	Pursuit diving	LC	Gulf of Mexico, 5	2	Y (flood)	Tropical	Tropical	Habitat selection	Ribic et al. (1997)
45	Puffinus lherminieri	Audubon’s shearwater	Br & NBr	Procellariidae	Procellariiformes	Large petrels and shearwaters	Pelagic	Pursuit diving	LC	North Brazil Shelf, 17	20	N	Tropical	Tropical	Demographics	Precheur et al. (2016)
46	Puffinus mauretanicus	Balearic shearwater	NBr	Procellariidae	Procellariiformes	Large petrels and shearwaters	Pelagic	Plunge diving	CR	Iberian Coastal, 25	10	N	Temperate north	Non-tropical	Habitat selection	de la Cruz et al. (2021)
47	Rissa tridactyla	Black-legged kittiwake	Br	Laridae	Charadriiformes	Gulls	Coastal	Surface feeding	VU	North Sea, 22	20-30	Y (industrial fishery)	Temperate north	Non-tropical	Demographics	Scott et al. (2006)
47	Rissa tridactyla	Black-legged kittiwake	Br	Laridae	Charadriiformes	Gulls	Coastal	Surface feeding	VU	North Sea, 22	4	N	Temperate north	Non-tropical	Habitat selection	Markones (2007)
48	Spheniscus magellanicus	Magellanic penguin	Br	Spheniscidae	Sphenisciformes	Penguins	Pelagic	Pursuit diving	LC	Patagonian Shelf, 14	31	N	Temperate south	Non-tropical	Health and disease, demographics	Rebstock & Boersma (2018)
48	Spheniscus magellanicus	Magellanic penguin	Br & NBr	Spheniscidae	Sphenisciformes	Penguins	Pelagic	Pursuit diving	LC	Patagonian Shelf, 14	38	Y (marine heatwave, storms, floods)	Temperate south	Non-tropical	Demographics	Clark-Wolf et al. (2023)
49	Stercorarius pomarinus	Pomarine skua	NS	Stercorariidae	Charadriiformes	Skuas	Pelagic	Surface feeding	LC	Gulf of Mexico, 5	2	Y (flood)	Tropical	Non-tropical	Habitat selection	Ribic et al. (1997)
50	Sterna hirundo	Common tern	NS	Laridae	Charadriiformes	Terns	Coastal	Plunge diving	LC	Gulf of Mexico, 5	2	Y (flood)	Tropical	Non-tropical	Habitat selection	Ribic et al. (1997)
50	Sterna hirundo	Common tern	NBr	Laridae	Charadriiformes	Terns	Coastal	Plunge diving	LC	Patagonian Shelf, 14	7	N	Temperate south	Non-tropical	Diet/feeding behaviour	Mauco & Favero (2005)
50	Sterna hirundo	Common tern	Br	Laridae	Charadriiformes	Terns	Coastal	Plunge diving	LC	North Sea, 22	4	N	Temperate north	Non-tropical	Habitat selection	Markones (2007)
50	Sterna hirundo	Common tern	Br	Laridae	Charadriiformes	Terns	Coastal	Plunge diving	LC	North Sea, 22	5	N	Temperate north	Non-tropical	Habitat selection, diet/feeding behaviour	Schwemmer et al. (2009)
50	Sterna hirundo	Common tern	Br	Laridae	Charadriiformes	Terns	Coastal	Plunge diving	LC	Mediterranean Sea, 26	2	N	Temperate north	Non-tropical	Diet/feeding behaviour	Kralj et al. (2025)
51	Sterna paradisaea	Arctic tern	Br	Laridae	Charadriiformes	Terns	Coastal	Plunge diving	LC	North Sea, 22	4	N	Temperate north	Non-tropical	Habitat selection	Markones (2007)
51	Sterna paradisaea	Arctic tern	Br	Laridae	Charadriiformes	Terns	Coastal	Plunge diving	LC	North Sea, 22	5	N	Temperate north	Non-tropical	Habitat selection, diet/feeding behaviour	Schwemmer et al. (2009)
52	Sternula antillarum	Least tern	NS	Laridae	Charadriiformes	Terns	Coastal	Plunge diving	LC	Gulf of Mexico, 5	2	Y (flood)	Tropical	Tropical	Habitat selection	Ribic et al. (1997)
53	Sternula nereis nereis	Australian fairy tern	Br	Laridae	Charadriiformes	Terns	Coastal	Plunge diving	VU	West Central Australian Shelf, 44	3	N	Temperate south	Tropical	Diet/feeding behaviour	Greenwell et al. (2021)
54	Sula dactylatra	Masked booby	NS	Sulidae	Suliformes	Gannets and boobies	Pelagic	Plunge diving	LC	Gulf of Mexico, 5	2	Y (flood)	Tropical	Tropical	Habitat selection	Ribic et al. (1997)
55	Sula leucogaster	Brown booby	NS (deceased)	Sulidae	Suliformes	Gannets and boobies	Pelagic	Plunge diving	LC	East Brazil Shelf, 16	4	Y (storm)	Tropical	Tropical	Demographics	Tavares et al. (2016)
55	Sula leucogaster	Brown booby	NS	Sulidae	Suliformes	Gannets and boobies	Pelagic	Plunge diving	LC	East Brazil Shelf, 16	4	Y (dam collapse)	Tropical	Tropical	Habitat selection, diet/feeding behaviour, health and disease	Nunes et al. (2022)
56	Synthliboramphus antiquus	Ancient murrelet	Br (egg)	Alcidae	Charadriiformes	Auks	Pelagic	Pursuit diving	LC	Gulf of Alaska, 2	16	N	Temperate north	Non-tropical	Health and disease	Elliott et al. (1989)
57	Thalasseus acuflavidus	Cabot's tern	NS (deceased)	Laridae	Charadriiformes	Terns	Coastal	Plunge diving	LC	East Brazil Shelf, 16	4	Y (storm)	Tropical	Tropical	Demographics	Tavares et al. (2016)
58	Thalasseus maximus	Royal tern	NS	Laridae	Charadriiformes	Terns	Coastal	Plunge diving	LC	Gulf of Mexico, 5	2	Y (flood)	Tropical	Non-tropical	Habitat selection	Ribic et al. (1997)
58	Thalasseus maximus	Royal tern	NBr (deceased juvenile)	Laridae	Charadriiformes	Terns	Coastal	Plunge diving	LC	Northeast U.S. Continental Shelf, 7	1	N	Temperate north	Non-tropical	Diet/feeding behaviour, health and disease	Robuck et al. (2020)
59	Thalasseus sandvicensis	Sandwich tern	NS	Laridae	Charadriiformes	Terns	Coastal	Plunge diving	LC	Gulf of Mexico, 5	2	Y (flood)	Tropical	Non-tropical	Habitat selection	Ribic et al. (1997)
59	Thalasseus sandvicensis	Sandwich tern	Br	Laridae	Charadriiformes	Terns	Coastal	Plunge diving	LC	North Sea, 22	4	N	Temperate north	Non-tropical	Habitat selection	Markones (2007)
59	Thalasseus sandvicensis	Sandwich tern	NBr (deceased juvenile)	Laridae	Charadriiformes	Terns	Coastal	Plunge diving	LC	Northeast U.S. Continental Shelf, 7	1	N	Temperate north	Non-tropical	Diet/feeding behaviour, health and disease	Robuck et al. (2020)
60	Uria aalge	Common murre	Br	Alcidae	Charadriiformes	Auks	Pelagic	Pursuit diving	LC	North Sea, 22	20-30	Y (industrial fishery)	Temperate north	Non-tropical	Demographics	Scott et al. (2006)
60	Uria aalge	Common murre	Br	Alcidae	Charadriiformes	Auks	Pelagic	Pursuit diving	LC	North Sea, 22	4	N	Temperate north	Non-tropical	Habitat selection	Markones (2007)
60	Uria aalge	Common murre	Br (egg)	Alcidae	Charadriiformes	Auks	Pelagic	Pursuit diving	LC	East Bering Sea & Gulf of Alaska, 1 & 2	7	N	Temperate north	Non-tropical	Diet/feeding behaviour, health and disease	Day et al. (2012)
60	Uria aalge	Common murre	Br	Alcidae	Charadriiformes	Auks	Pelagic	Pursuit diving	LC	California Current, 3	4	N	Temperate north	Non-tropical	Habitat selection	Zamon et al. (2014)
60	Uria aalge	Common murre	Br	Alcidae	Charadriiformes	Auks	Pelagic	Pursuit diving	LC	California Current, 3	10	N	Temperate north	Non-tropical	Diet/feeding behaviour, demographics	Gladics et al. (2015)
60	Uria aalge	Common murre	Br	Alcidae	Charadriiformes	Auks	Pelagic	Pursuit diving	LC	California Current, 3	3	N	Temperate north	Non-tropical	Habitat selection	Phillips et al. (2017)
60	Uria aalge	Common murre	NBr	Alcidae	Charadriiformes	Auks	Pelagic	Pursuit diving	LC	Celtic-Biscay Shelf, 24	10	N	Temperate north	Non-tropical	Habitat selection	Lambert et al. (2018)
60	Uria aalge	Common murre	Br	Alcidae	Charadriiformes	Auks	Pelagic	Pursuit diving	LC	California Current, 3	2	N	Temperate north	Non-tropical	Habitat selection	Phillips et al. (2018)
60	Uria aalge	Common murre	NBr	Alcidae	Charadriiformes	Auks	Pelagic	Pursuit diving	LC	California Current, 3	3	Y (marine heatwave)	Temperate north	Non-tropical	Habitat selection, diet/feeding behaviour	Loredo et al. (2019)
60	Uria aalge	Common murre	NS	Alcidae	Charadriiformes	Auks	Pelagic	Pursuit diving	LC	California Current, 3	3	N	Temperate north	Non-tropical	Habitat selection	Phillips et al. (2021)
61	Uria lomvia	Thick-billed murre	Br (egg)	Alcidae	Charadriiformes	Auks	Pelagic	Pursuit diving	LC	East Bering Sea & Gulf of Alaska, 1 & 2	7	N	Temperate north	Non-tropical	Diet/feeding behaviour, health and disease	Day et al. (2012)
62	Urile pelagicus	Pelagic cormorant	Br (egg)	Phalacrocoracidae	Suliformes	Cormorants and pelicans	Coastal	Pursuit diving	LC	Gulf of Alaska, 2	16	N	Temperate north	Non-tropical	Health and disease	Elliott et al. (1989)
1Life stage: Br, breeding; NBr, non-breeding; NS, not specified. Br & NBr refers to data combined from the same species across life stages; Br, NBr refers to data from different species, each in a distinct life stage.
2Most common foraging technique (Shealer, 2002): Foraging techniques were grouped into pursuit diving, plunge diving, and surface feeding. Infrequent opportunistic behaviours (scavenging, kleptoparasitism) were excluded.
3IUCN conservation status: International Union for Conservation of Nature Red List of Threatened Species (IUCN, 2025) conservation status provided by BirdLife International (Red List Authority for birds). CR, Critically Endangered; VU, Vulnerable; NT, Near Threatened; LC, Least Concern.
4LME, NOAA ID (Sherman & Hamukuaya, 2016): location of the study within the framework defining the boundaries of the world’s 66 Large Marine Ecosystems (LMEs) based on ecological criteria including bathymetry, hydrography, productivity, and trophic linkages, with LME climate information available at https://lmehub.mpapps.net; NOAA ID, ordered numbering of LMEs assigned by NOAA (National Marine Fi…
5Study duration (years): reflects the number of calendar years involved in the research. Multiple values indicate separate periods/datasets; semicolons represent non-consecutive periods of data collection and hyphens correspond to a reported range.
6Extrinsic disturbances: Disturbances noted according to IUCN threats classification scheme (7, Natural system modifications; 11, Climate change & severe weather) (Dias et al., 2019b; https://www.iucnredlist.org/resources/threat-classification-scheme). Y corresponds to studies reporting extrinsic events affecting river or seabird systems during the study period. N corresponds to study conditions …
7Breeding latitude: Spatial data on breeding latitude from BirdLife International (Red List Authority for birds); https://www.iucnredlist.org/resources/spatial-data-download. Tropical, species with at least one breeding-range polygon intersecting the tropical belt (23.5° N–23.5° S); Non-tropical, species with marginal or no overlap with the tropics, following ecological validation.

## Sheet: Table S5
Table S5. Relationship direction between river outflow (or plume strength) and seabird demographics across rivers of different magnitudes (based on mean monthly river outflow, m³ s⁻¹) (N = 10 studies).
Reference	Mean monthly outflow (m³ s⁻¹)	Relationship_seabird_demographics (-1, inverse, 1, direct)
Kowalczyk et al. (2015a)	37	1
Scott et al. (2006)	46	1
Colombelli-Négrel et al. (2022)	767	1
Seher et al. (2022)	796.8	1
Tavares et al. (2016)	1118	-1
Collar et al. (2017)	7500	-1
Lyons (2010)	7500	-1
Clark-Wolf et al. (2023)*	27225	-1
Rebstock & Boersma (2018)*	27225	-1
Precheur et al. (2016)	200000	1
*Authors analysed plume strength as a proxy for river outflow
